# Supplementary material for: Genome-wide analysis of alternative promoters of human genes using a custom promoter tiling array
Source: BMC Genomics. 2008 Jul 25;9:349. doi: 10.1186/1471-2164-9-349 (PMC2527337; doi:10.1186/1471-2164-9-349)
Supplement: Additional File 2 — List of gene promoters active in both control (E2-) and E2 treated (E2+) conditions. Column 1 shows the Gene symbol, column2 gives the genomic location of the promoter (hg18 build); columns 3 and 4 show the activity of the promoter (1 – active and 0 – inactive) in E2- and E2+ conditions. [file 1471-2164-9-349-S2.xls]

## Sheet: Supplementary Table 1
Gene	Promoter Location	E2-	E2+
RNF14	chr5:141328525-141329217	1	0
RNF13	chr3:151012969-151014052	1	1
REM1	chr20:29526134-29527503	1	0
C6orf142	chr6:54116993-54117348	1	1
ZNF703	chr8:37671271-37672671	1	1
ZNF701	chr19:57768808-57769078	1	0
ZNF700	chr19:11896728-11897811	1	1
ZNF707	chr8:144838222-144838976	1	1
RNF111	chr15:57160567-57160909	1	1
AK127311	chr17:77566704-77568698	1	1
IXL	chr19:44573151-44574212	1	1
SP1	chr12:52059826-52061302	1	1
OPA1	chr3:194793085-194794032	1	1
UGCG	chr9:113698321-113699959	1	1
ATP2A2	chr12:109222064-109222312	1	1
ITGA1	chr5:52119055-52120168	1	1
DOLPP1	chr9:130882821-130884258	1	0
DENND4C	chr9:19353910-19354197	1	1
GAP43	chr3:116860009-116861225	1	1
FBXL15	chr10:104168324-104171880	1	1
C9orf42	chr9:70584331-70585208	1	1
THSD4	chr15:69387097-69387703	1	1
COL4A3	chr2:227736676-227738298	1	1
COL4A1	chr13:109756862-109758531	1	1
ITGAV	chr2:187162246-187163989	1	1
CR627426	chr15:40725124-40725488	1	1
ITGAL	chr16:30436764-30437102	1	1
AK131364	chr19:17061747-17062194	1	1
ITGAD	chr16:31312871-31313214	1	1
CR627429	chr22:23220036-23221399	1	1
BC073786	chr22:21556037-21556285	1	0
SMAD6	chr15:64780546-64783823	1	1
SMAD1	chr4:146621992-146623752	1	1
SMAD3	chr15:65143973-65146040	1	1
MUS81	chr11:65383428-65384777	1	1
KIAA1505	chr7:76649899-76650210	1	1
HRH2	chr5:175032552-175032886	0	1
FLJ13273	chr4:106848929-106849795	1	1
ADRM1	chr20:60310335-60312209	1	1
TCEA2	chr20:62164267-62166053	1	1
COX4I2	chr20:29688823-29689916	1	1
EDA	chrX:69018403-69018648	1	1
ATP1A2	chr1:158357189-158357807	1	1
CRTAP	chr3:33130160-33131530	1	1
SPHK2	chr19:53824385-53826310	0	1
SPHK1	chr17:71890625-71893755	1	1
IPO13	chr1:44194033-44194397	1	1
IFT88	chr13:20106359-20106687	1	1
AK124035	chr1:11953996-11954349	1	1
KISS1R	chr19:867857-871706	1	1
MCM10	chr10:13257377-13257651	1	1
PHOX2A	chr11:71625788-71629277	1	1
AK126965	chr6:37607810-37608105	1	0
EIF3S6IP	chr22:36575051-36575752	1	1
C1orf19	chr1:182287155-182287901	1	1
PNN	chr14:38714007-38714819	1	1
SIDT1	chr3:114824464-114825272	1	1
SIDT2	chr11:116554401-116555461	1	1
MR1	chr1:179280356-179280744	1	0
HMG20A	chr15:75498976-75500689	1	1
AK125927	chr17:37922297-37923226	1	1
FAM81A	chr15:57551903-57552198	1	1
SYPL2	chr1:109810421-109811808	1	1
PTHB1	chr7:33508285-33508537	1	1
APC	chr5:112132610-112132807	1	1
ADHFE1	chr8:67513318-67514487	1	1
PAPLN	chr14:72781913-72782798	1	1
KHDRBS1	chr1:32251316-32253037	1	1
IGFBP1	chr7:45894210-45895411	1	1
IGFBP6	chr12:51777389-51778489	1	1
CKLF	chr16:65143483-65145192	1	1
GJA4	chr1:35030594-35031810	1	1
C15orf21	chr15:43612117-43612334	1	1
TMC6	chr17:73638343-73640306	1	1
TMC1	chr9:74588048-74588364	1	1
TMC2	chr20:2486657-2487799	1	1
EIF2B5	chr3:185335197-185336611	1	1
EIF2B2	chr14:74538880-74540084	1	1
AK127434	chr16:86288487-86289100	0	1
TXNIP	chr1:144149136-144149823	1	0
QPRT	chr16:29597703-29598865	1	1
KIAA1267	chr17:42283352-42284595	1	1
C9orf121	chr9:90354387-90354717	1	1
PHACTR4	chr1:28568327-28569547	1	1
CXorf2	chrX:153176522-153177478	1	0
CXorf6	chrX:149381655-149381935	1	1
FOXL2	chr3:140147732-140148919	1	1
API5	chr11:43289789-43290524	1	1
RGC32	chr13:40929016-40930356	1	1
C19orf20	chr19:469630-471064	1	1
ZMAT2	chr5:140060072-140060342	1	1
C19orf24	chr19:1225628-1227526	1	1
MYBL2	chr20:41728570-41730033	1	1
ITGB1BP3	chr19:3892072-3892411	1	1
ITGB1BP2	chrX:70437083-70437351	1	1
ZNF8	chr19:63481450-63482940	1	1
CDC5L	chr6:44462839-44464133	1	1
RAC3	chr17:77581796-77583643	1	1
MGC35440	chr19:37587598-37589345	1	1
NSUN5	chr7:72359892-72360767	1	1
NSUN4	chr1:46578894-46580837	1	1
CR936780	chr10:5766418-5767653	0	1
RAD9A	chr11:66915395-66916779	0	1
ERGIC3	chr20:33601055-33601396	1	1
CDR2L	chr17:70494947-70496433	1	1
UPK1A	chr19:40854454-40854815	1	1
BC069271	chr2:23608431-23609487	1	0
MBNL2	chr13:96796943-96797472	1	1
FLJ32784	chr1:20542010-20542983	1	1
ADCY7	chr16:48886656-48887029	1	1
CLCN3	chr4:170807562-170807785	1	1
CLCN6	chr1:11788087-11789649	1	1
CLCN4	chrX:10134645-10135034	1	1
AB231766	chr11:102664751-102665016	1	1
BRD9	chr5:945370-946573	1	1
PCDH21	chr10:85943736-85945309	1	1
DNAJA3	chr16:4415217-4416200	1	1
AK093659	chr1:39763797-39765098	1	1
DNAJA4	chr15:76343054-76344572	1	1
PTPN13	chr4:87773063-87773439	1	1
GALR3	chr22:36550619-36551864	1	1
GALR2	chr17:71581913-71582698	1	1
LYAR	chr4:4342519-4343439	1	1
MRPL21	chr11:68427385-68428556	1	1
MRPL23	chr11:1924491-1925627	1	1
NPTX2	chr7:98084000-98085747	1	1
DNAJB13	chr11:73338853-73339207	1	1
VIL1	chr2:219007091-219007465	1	1
VILL	chr3:38014497-38016143	1	1
BC101273	chr15:63000043-63000378	1	1
PSD	chr10:104168324-104171880	1	1
Bles03	chr11:65442548-65444353	1	1
HNT	chr11:131284804-131287006	1	1
PPAPDC1A	chr10:122205727-122207759	1	1
HSCARG	chr16:4466150-4467290	1	1
GALNTL5	chr7:151323024-151323281	1	1
TSSK4	chr14:23744598-23744917	1	1
ZNF326	chr1:90232100-90232695	1	1
TSSK3	chr1:32599104-32601464	1	1
GALNTL2	chr3:16229375-16229734	1	1
LGALS8	chr1:234753203-234754603	1	0
CR627408	chr3:9450591-9451719	1	1
AL833364	chr12:7164577-7165197	1	1
LRRC27	chr10:133994629-133995919	1	1
MPDU1	chr17:7427255-7428436	1	1
AK130766	chr17:77806568-77807591	1	1
C14orf130	chr14:92742758-92744041	1	1
MTM1	chrX:149487239-149488586	1	1
PIGG	chr4:482761-483719	1	1
AK090821	chr17:9548608-9548824	1	1
PIGL	chr17:16146880-16147220	1	1
PIGQ	chr16:559345-560656	1	1
C20orf186	chr20:31157600-31157839	1	1
CR607410	chr14:99862990-99863257	1	1
TAGLN	chr11:116575034-116575817	1	1
TAX1BP1	chr7:27745827-27746814	1	1
RHPN1	chr8:144531629-144532498	0	1
SRRM1	chr1:24841802-24843058	1	1
PDK3	chrX:24392710-24393854	1	1
EBP	chrX:48264627-48265820	1	1
LNPEP	chr5:96296145-96298247	1	1
BC041772	chr17:4347537-4350304	1	1
PTGS1	chr9:124172864-124173600	1	1
SLC39A12	chr10:18293598-18293935	1	1
SLC39A13	chr11:47386443-47388038	1	1
NTRK1	chr1:155096344-155097766	1	1
NTRK2	chr9:86472760-86475791	1	1
AK126948	chr16:14072001-14073208	1	1
MLYCD	chr16:82490354-82490640	1	1
C1orf38	chr1:28071019-28072375	1	1
BMP3	chr4:82170656-82172132	1	1
RASSF8	chr12:26002123-26004000	1	1
PTOV1	chr19:55045238-55047382	1	1
RASSF4	chr10:44774559-44776139	1	1
JM11	chrX:48807693-48809054	0	1
LPPR2	chr19:11326489-11327666	1	1
RSAD1	chr17:45910433-45911892	1	1
CAP1	chr1:40278118-40279723	1	1
NPC2	chr14:74029209-74030794	1	1
C3orf52	chr3:113291628-113292449	1	1
C3orf54	chr3:49815082-49816398	1	1
BC014452	chr1:234753203-234754603	1	0
MGC35169	chr13:110770867-110771190	1	0
MPG	chr16:67532-68963	1	1
ABCG4	chr11:118523904-118526015	1	1
PRDM13	chr6:100167630-100169556	1	1
CR604023	chr11:125787503-125787849	1	1
MPI	chr15:72969321-72969868	1	1
MCPH1	chr8:6328559-6328776	1	1
AK057725	chr1:30963348-30964995	1	1
LOC399947	chr11:108797438-108800139	1	1
BTG2	chr1:201540574-201542167	1	1
OKL38	chr16:82544208-82544530	1	1
C15orf41	chr15:34761710-34762090	1	1
AK128450	chr1:6199546-6200199	1	1
FHOD1	chr16:65839601-65840533	1	1
C4orf8	chr4:2599813-2600165	1	1
C4orf9	chr4:2934141-2935816	1	1
ZNF138	chr7:63892061-63893149	1	1
PSMB4	chr1:149638165-149639251	1	1
C20orf70	chr20:31230275-31230636	1	1
C20orf77	chr20:36097388-36097747	1	1
PFTK1	chr7:90408631-90408857	1	1
AK127457	chr11:122936000-122936628	1	1
BC084548	chr2:190356711-190357999	1	1
TMEM16F	chr12:43901598-43901831	1	1
KCNK4	chr11:63815071-63816844	1	1
SFRS6	chr20:41519197-41520672	1	1
SFRS5	chr14:69262890-69264059	1	1
KCNK1	chr1:231815774-231817044	1	1
REPIN1	chr7:149698239-149701586	1	1
ASXL1	chr20:30457363-30457962	1	1
BC110908	chr12:60939752-60940929	1	1
NOL7	chr6:13722808-13724247	1	1
OGDH	chr7:44612093-44613365	1	1
MMPL1	chr16:3035842-3037716	1	1
C11orf31	chr11:57265234-57266562	1	1
WEE1	chr11:9550746-9553948	1	1
AKAP2	chr9:111850267-111851685	0	1
TPI1	chr12:6845671-6847803	1	1
CYP26A1	chr10:94823022-94824018	1	1
PHPT1	chr9:138862523-138864591	1	1
BC034459	chr1:6191016-6192606	1	1
FAM64A	chr17:6287658-6288790	1	1
MORG1	chr19:12640819-12642049	1	1
DIO1	chr1:54145166-54145545	1	1
DIO3	chr14:101096063-101097936	1	1
ALPK3	chr15:83160720-83162653	1	1
C8orf48	chr8:13467936-13468934	1	1
DNAJC5	chr20:62033819-62034697	0	1
DNAJC6	chr1:65638234-65638414	1	1
DNAJC3	chr13:95126648-95128193	1	1
SLC18A2	chr10:118989860-118990790	1	1
AL832297	chr19:12036367-12037328	1	1
RALBP1	chr18:9464807-9465985	1	1
VEGF	chr6:43845236-43848017	1	1
CTF1	chr16:30820780-30821953	1	1
ZFYVE21	chr14:103250632-103253328	1	1
ZFYVE27	chr10:99486332-99487753	1	0
TPCN2	chr11:68588996-68589285	1	1
CP110	chr16:19442193-19443224	1	1
SLC17A6	chr11:22319146-22319995	1	1
C16orf59	chr16:2449236-2451089	1	1
C16orf52	chr16:21926151-21927508	1	1
CDK5RAP3	chr17:43402740-43403891	1	1
C16orf50	chr16:56295684-56296051	1	1
C16orf57	chr16:56606385-56606661	1	1
CHMP4B	chr20:31899867-31900152	0	1
BAD	chr11:63809745-63810545	1	1
MST150	chr5:150137874-150139204	1	0
MYOD1	chr11:17697485-17698058	1	1
LOC148137	chr19:40940373-40941118	1	0
ATP6V1B1	chr2:71045005-71046505	1	1
AK127864	chr14:100368891-100371256	1	1
GPR128	chr3:101869283-101869529	1	1
BFSP2	chr3:134607244-134607587	1	1
STS	chrX:7181158-7181545	1	1
P2RY2	chr11:72606041-72607817	1	1
BC033102	chr22:21556037-21556285	1	0
LOC340602	chrX:51166327-51167685	1	1
RND2	chr17:38430260-38431506	1	1
KIAA1018	chr15:29006214-29007043	1	1
LRRC41	chr1:46540395-46542177	1	1
LRRC42	chr1:54183406-54185149	1	1
LRRC45	chr17:77581796-77583643	1	1
MMP23B	chr1:1557172-1557586	1	1
LRRC46	chr17:43263422-43264615	0	1
LRRC48	chr17:17815935-17817137	1	1
FNDC8	chr17:30472611-30473218	1	1
FLJ13236	chr12:48026071-48027425	1	1
DAAM1	chr14:58724420-58726569	1	1
DAAM2	chr6:39917922-39918178	1	1
SYT9	chr11:7229241-7230359	1	1
CR590587	chr6:150127414-150127770	1	1
OBFC2B	chr12:54903791-54904857	1	1
DKFZp434K1815	chr7:101894995-101895896	1	1
AK000760	chr17:75623901-75625386	1	1
GNAI1	chr7:79651207-79651443	1	1
BC064521	chr14:101585330-101587248	1	1
AK001019	chr1:243917913-243919189	1	1
SPFH2	chr8:37712645-37714111	1	1
C1orf50	chr1:43004633-43006067	1	1
C1orf58	chr1:220951403-220953554	1	1
ICMT	chr1:6204161-6204806	1	1
ATP6V0A2	chr12:122762304-122763764	1	1
HYPK	chr15:41879404-41880423	0	1
HYPE	chr12:107432701-107433616	1	1
BC036557	chr11:66948524-66949807	1	0
AK057522	chr14:100368891-100371256	1	1
ENO2	chr12:6893608-6895322	1	1
CARF	chr4:184601975-184603394	1	1
TAOK2	chr16:29891599-29893538	1	1
LLGL1	chr17:18069337-18071003	1	1
ACOX3	chr4:8493301-8494181	1	1
ACOX1	chr17:71486294-71487615	1	1
SLC22A12	chr11:64120369-64120903	1	1
DNAPTP6	chr2:200963351-200964110	1	1
C3orf35	chr3:37415507-37416253	1	1
MATN1	chr1:30963348-30964995	1	1
MATN2	chr8:98949928-98951338	1	1
KBTBD11	chr8:1914692-1914958	1	1
MGC75360	chr15:88696047-88696963	1	1
AK128129	chr7:150355856-150356815	1	1
DDX21	chr10:70385637-70386495	1	1
DDX20	chr1:112099440-112100944	1	1
DDX27	chr20:47271309-47271615	1	1
ZNF157	chrX:47133702-47134013	1	1
DDX25	chr11:125279304-125279943	1	1
DDX28	chr16:66613547-66615576	1	1
ZNF93	chr19:19872608-19872949	1	1
C20orf19	chr20:21054335-21055412	1	0
TBX21	chr17:43165311-43166767	1	1
FAM3B	chr21:41609928-41611405	1	1
GGPS1	chr1:233557283-233559467	1	1
BC063432	chr14:21261648-21261998	1	0
RNPEPL1	chr2:241155881-241157638	1	1
ERBB2	chr17:35109331-35110686	1	1
PEX26	chr22:16940051-16941763	1	1
TMEM109	chr11:60437554-60439208	1	1
TMEM102	chr17:7279291-7279731	1	0
TMEM104	chr17:70295717-70296480	1	1
SMPDL3B	chr1:28157995-28159602	1	1
ZCWPW1	chr7:99863638-99866964	1	1
MANEAL	chr1:38031448-38033126	1	1
NT5M	chr17:17146841-17148022	1	1
NT5E	chr6:86215975-86217171	1	1
LOC400120	chr13:36145524-36146784	1	1
AY129017	chr16:28817892-28818237	1	1
PDCL3	chr2:100545188-100546501	1	1
UNC5D	chr8:35366995-35367298	1	1
AK130317	chr17:72718743-72718996	1	0
FRMD6	chr14:51187592-51189182	1	1
PKNOX1	chr21:43322890-43323253	1	1
DSCR9	chr21:37514715-37515779	1	1
LOC284434	chr19:16696274-16696631	1	1
PTCD1	chr7:98873787-98875151	1	1
CYP26C1	chr10:94811910-94813314	1	0
PSPH	chr7:56086353-56088052	1	1
RPL18A	chr19:17831049-17832111	1	1
FAM62C	chr3:139635802-139637482	1	1
FAM62A	chr12:54807765-54809716	1	0
AK093431	chr7:149152259-149153454	1	1
AK091698	chr17:41327210-41329385	1	1
ACSS2	chr20:32955206-32955500	1	1
ABCA13	chr7:48464771-48465383	1	1
WNT1	chr12:47657506-47658846	1	1
WNT6	chr2:219432087-219433581	1	1
KLF13	chr15:29405161-29408196	1	1
KLF11	chr2:10100276-10102292	1	1
TFAP2A	chr6:10521153-10521484	1	1
PCNA	chr20:5055276-5056208	1	1
SLC44A1	chr9:107173425-107173783	1	1
AK098257	chr11:36155708-36156532	0	1
PCNX	chr14:70443331-70445408	1	1
NOD27	chr16:55649213-55650007	1	1
ANKFN1	chr17:51601373-51601708	1	1
NDUFS3	chr11:47556467-47558108	1	1
COQ9	chr16:56038176-56039339	1	1
AK127117	chr22:44891085-44891731	1	1
C1S	chr12:7039096-7039619	1	1
AK128605	chr11:125787503-125787849	1	1
AK126607	chr17:45777926-45779308	1	1
BC051294	chr14:100368891-100371256	1	1
TPX2	chr20:29790416-29791336	1	1
MICAL2	chr11:12088172-12089560	1	1
FLJ90834	chr11:67130318-67132007	1	1
SAFB	chr19:5612039-5612973	1	1
HRBL	chr7:99997977-99998363	1	1
FLJ21865	chr17:74581957-74583133	1	1
RNF4	chr4:2439734-2441712	1	1
LRRC61	chr7:149650802-149652217	1	1
ADRBK2	chr22:24290077-24291644	1	1
FLJ10490	chr19:54313581-54315079	1	1
RECQL	chr12:21545217-21546456	1	1
ACTR5	chr20:36810203-36811091	1	1
ACTR3	chr2:114363548-114365105	1	1
VAX2	chr2:70980609-70982261	1	1
MTG1	chr10:135056938-135058773	1	1
NP	chr14:20006804-20008429	0	1
HHEX	chr10:94438647-94440056	1	1
FLJ35801	chr22:29648003-29648541	1	1
TBR1	chr2:161979279-161980596	1	1
GNRH2	chr20:2974210-2975579	1	1
ORF1-FL49	chr5:139541032-139541390	1	1
P2RXL1	chr22:19697909-19699566	1	0
MGC13379	chr11:60915975-60917017	1	1
CPNE3	chr8:87595154-87596526	1	1
FLT3LG	chr19:54668897-54670781	1	0
ZDHHC13	chr11:19094458-19095431	1	1
PCSK2	chr20:17243926-17244242	1	0
PCSK7	chr11:116607529-116609230	1	1
PCSK5	chr9:77695297-77696943	1	1
HIPK1	chr1:114273318-114274799	1	1
DUSP22	chr6:236630-237991	1	1
ESPL1	chr12:51947740-51948924	1	1
C3orf10	chr3:10132136-10132906	1	1
LARP1	chr5:154114321-154117330	1	1
AK128415	chr17:4743017-4744029	1	1
AB082528	chr11:102664751-102665016	1	1
KIAA0251	chr16:15056378-15057979	1	1
AB082524	chr9:128661804-128663190	1	1
DDX49	chr19:18893748-18894019	1	1
DDX42	chr17:59204267-59205868	1	1
DDX47	chr12:12856987-12857808	1	1
ASCIZ	chr16:79626365-79627608	1	1
ZGPAT	chr20:61837606-61842967	1	1
LGR5	chr12:70119011-70120720	1	1
C20orf32	chr20:54454426-54454785	1	1
FLJ20850	chr19:18559980-18562167	1	1
LSM14A	chr19:39354665-39356261	1	1
EDNRA	chr4:148621380-148622656	1	1
DNAI1	chr9:34447927-34448917	1	1
C9orf74	chr9:130172275-130172620	1	1
FOXJ2	chr12:8076346-8077508	1	1
NS4ATP2	chr5:153805126-153806643	1	1
IGFBP2	chr2:217205839-217207578	1	1
CABP7	chr22:28445371-28447516	1	1
CABP4	chr11:66979198-66979857	1	0
FBXO39	chr17:6619776-6620793	1	1
MGC3121	chr16:30569459-30571165	1	1
SPSB4	chr3:142251932-142253565	1	1
CDC34	chr19:481600-483219	1	1
S100A1	chr1:151870860-151871436	1	1
KIAA0513	chr16:83618468-83620203	1	1
BIRC2	chr11:101732082-101732315	1	1
NALP2	chr19:60196197-60196396	1	1
KIAA1600	chr10:116624928-116625258	1	1
APBA3	chr19:3712344-3712933	1	1
PGLS	chr19:17483003-17484349	1	1
IL23R	chr1:67453106-67453443	1	1
AK097219	chr17:40694707-40695899	1	1
DIAPH2	chrX:95825905-95827421	1	1
FAM60A	chr12:31367937-31371211	1	1
HSPC268	chr7:138675574-138677122	1	1
AL833832	chr16:1667596-1668769	1	1
LRRIQ2	chr3:102925906-102927166	1	1
C1orf113	chr1:36544168-36545540	1	1
C1orf115	chr1:218929831-218931417	1	1
BC015667	chr2:23766663-23767948	0	1
AK058066	chr11:106966688-106968121	1	1
ACBD4	chr17:40577048-40578565	1	1
PPP1R13L	chr19:50599983-50602403	1	1
BMS1L	chr10:42597525-42598844	1	1
TUSC5	chr17:1129594-1129959	1	1
BRI3BP	chr12:124043397-124045319	1	1
TUSC3	chr8:15441478-15442385	1	1
C2orf24	chr2:219751319-219751897	1	1
C2orf21	chr2:210349256-210349506	1	1
WNT10A	chr2:219453153-219454281	1	1
GNG10	chr9:113462996-113464363	1	1
GNG12	chr1:68070350-68072306	1	1
LIPC	chr15:56643754-56644088	1	1
TMC8	chr17:73638343-73640306	1	1
DFFB	chr1:3762606-3764181	1	1
ACCN4	chr2:220095155-220096531	1	1
LOC439985	chr10:76825119-76825669	1	1
MRPL40	chr22:17798517-17800234	1	1
MRPL48	chr11:73235079-73235436	1	1
ARFGAP1	chr20:61389130-61390218	1	0
COPZ1	chr12:53004940-53005399	1	1
C21orf7	chr21:29389134-29389469	1	1
RAB33A	chrX:129132617-129134296	1	1
AK022356	chr14:104528625-104529042	1	1
NSD1	chr5:176492164-176494188	1	1
2007-03-09	chr12:56434746-56436280	1	1
CD33L3	chr18:41672593-41673639	1	1
C7orf19	chr7:101860151-101861658	1	1
C10orf104	chr10:73645115-73646695	1	1
TM6SF1	chr15:81566680-81567858	1	1
RSRC1	chr3:159310050-159311195	1	1
ACTL8	chr1:17979250-17979547	1	1
STAB1	chr3:52527155-52528419	1	1
STAB2	chr12:102678357-102678588	1	1
PYY2	chr17:23577768-23579484	1	1
C5orf3	chr5:153398032-153399023	1	0
FLJ30707	chr13:50693521-50694797	1	1
CDADC1	chr13:48753689-48754031	1	1
ECE2	chr3:185449172-185451004	1	1
HBP1	chr7:106596132-106597750	1	1
CR749343	chr15:88696047-88696963	1	1
DRG1	chr22:30125174-30126279	1	1
EVC2	chr4:5763475-5764480	1	1
SR-A1	chr19:54845836-54849401	1	1
CDC42EP2	chr11:64838245-64839630	1	1
CDC42EP1	chr22:36285791-36287467	1	1
ABI3	chr17:44651320-44652696	1	0
RAB4A	chr1:227472961-227474173	1	1
PARC	chr6:43256597-43258209	1	1
CAV3	chr3:8753170-8753472	1	1
IL12RB2	chr1:67545436-67546588	1	1
MCF2L2	chr3:184453583-184455164	1	1
ACOT8	chr20:43918673-43919983	1	1
ACOT6	chr14:73152386-73152694	1	1
RBBP8	chr18:18767056-18768700	1	1
ADCY1	chr7:45579651-45581498	1	1
ADCY2	chr5:7865767-7866010	1	1
KIF25	chr6:168170386-168170671	1	1
BC069004	chr2:232281183-232284259	1	1
MGC42174	chr2:232902695-232902998	1	1
AK094921	chr2:242456486-242457255	1	1
XRCC6	chr22:40363538-40363870	1	1
SMURF1	chr7:98465812-98466805	1	1
PCDHAC2	chr5:140325784-140327852	1	1
PCDHAC1	chr5:140325784-140327852	1	1
RALGPS1	chr9:128716300-128717783	1	1
IL13RA1	chrX:117744931-117746236	1	1
LMNB1	chr5:126140440-126142223	1	1
MRPS26	chr20:2974210-2975579	1	1
CD276	chr15:71763120-71764915	1	1
PPP2R5D	chr6:43059622-43060725	1	1
PPP2R5B	chr11:64448302-64449463	1	1
YY2	chrX:21783830-21784967	1	1
KCNA6	chr12:4788089-4790189	1	0
KCNA1	chr12:4889327-4891512	1	1
OPTN	chr10:13181221-13182580	1	0
CCDC33	chr15:72414799-72415067	1	0
CCDC36	chr3:49210664-49212348	1	1
FOXD3	chr1:63560640-63562868	1	1
LYN	chr8:56976871-56977220	1	1
SLC35D3	chr6:137284082-137286445	1	1
BC070111	chr22:40443818-40444166	1	1
NECAP2	chr1:16655304-16655642	1	1
NR1D2	chr3:23961232-23963138	1	1
THUMPD3	chr3:9379578-9380313	1	1
MLLT7	chrX:70237233-70237539	1	1
NUP188	chr9:130772212-130772484	1	1
PDZK3	chr5:32140776-32140982	1	1
ZNHIT2	chr11:64640792-64642124	1	1
ZNHIT1	chr7:100646365-100648603	1	1
ZNHIT4	chr2:74535051-74536107	1	1
KIAA1622	chr14:93709497-93710804	1	1
GTPBP1	chr22:37457869-37459174	1	1
GTPBP3	chr19:17308295-17308513	1	1
PCDHA2	chr5:140325784-140327852	1	1
PCDHA3	chr5:140325784-140327852	1	1
PCDHA1	chr5:140325784-140327852	1	1
PCDHA6	chr5:140325784-140327852	1	1
PCDHA7	chr5:140325784-140327852	1	1
PCDHA4	chr5:140325784-140327852	1	1
PCDHA5	chr5:140325784-140327852	1	1
PCDHA8	chr5:140325784-140327852	1	1
PCDHA9	chr5:140325784-140327852	1	1
KRT18	chr12:51629718-51630156	1	1
CDX1	chr5:149525901-149527272	1	1
BX247990	chr14:95259858-95260175	1	1
NKX2-3	chr10:101282537-101282845	1	1
OAS3	chr12:111860084-111861008	1	1
AK124936	chr4:77391729-77392357	1	1
AK124395	chr11:33558232-33558598	1	1
PLEKHQ1	chr15:62920564-62922145	1	1
SERPINB8	chr18:59787888-59788762	1	1
ANKK1	chr11:112763218-112764051	1	1
PCGF5	chr10:92911896-92913795	1	1
TAF11	chr6:34964987-34965542	1	0
ELP3	chr8:28003467-28003746	0	1
ASPHD2	chr22:25154369-25156302	1	1
DES	chr2:219990979-219993267	1	1
FBXL6	chr8:145551948-145554948	1	1
AY358834	chr16:66257291-66259828	1	1
AF458053	chr3:6877431-6879664	1	1
AF458054	chr3:6877431-6879664	1	1
C1orf131	chr1:229442973-229444252	1	1
C1orf130	chr1:24754545-24755805	1	1
GBA2	chr9:35738302-35740061	1	1
ZBTB32	chr19:40899133-40901684	1	1
ZBTB34	chr9:128661804-128663190	1	1
TMEM92	chr17:45706688-45707017	1	1
TMEM95	chr17:7197100-7197742	1	0
MTNR1B	chr11:92355307-92355679	1	1
TRIM44	chr11:35640537-35641805	1	1
AK096606	chr17:76702630-76703357	1	1
IVD	chr15:38493595-38493883	1	1
TBPL1	chr6:134314667-134316532	1	1
AF447875	chr14:100368891-100371256	1	1
BC027922	chr19:62972242-62973320	1	1
ACE	chr17:58907585-58909336	1	1
AF159054	chr9:127547967-127550018	1	1
ATP5I	chr4:656942-659437	1	1
ATP5D	chr19:1192277-1193589	1	1
BC070274	chr13:32058005-32059901	1	1
AK025685	chr6:43344801-43346267	1	1
AFMID	chr17:73713497-73713833	1	1
TRFP	chr6:41996443-41997654	1	1
NFKBIB	chr19:44089815-44090929	1	1
MGC16028	chr14:75534267-75534982	1	1
LOC90835	chr16:30679758-30681362	1	1
CR605720	chr2:238633730-238634942	1	1
BC058288	chr17:75623901-75625386	1	1
HIRA	chr22:17798517-17800234	1	1
MET	chr7:116117060-116117413	1	1
CLPP	chr19:6312032-6313328	1	1
RIPK1	chr6:3021861-3022372	1	1
DDOST	chr1:20851156-20852179	1	1
PLCXD2	chr3:112875443-112876744	1	0
HILS1	chr17:45604685-45605027	1	1
TSSC1	chr2:3361787-3363463	1	1
SSSCA1	chr11:65093345-65094760	1	1
POU4F2	chr4:147778741-147780180	1	1
RASA2	chr3:142687933-142689301	1	1
ACTN2	chr1:234915898-234916889	1	1
BC063629	chr3:123996428-123997232	1	1
GEFT	chr12:56289915-56292143	1	1
LOC343066	chr1:12641062-12641396	1	1
LASS1	chr19:18840294-18841220	1	1
LASS6	chr2:169278768-169279127	1	1
KIAA0258	chr9:35738302-35740061	1	1
CPE	chr4:166565403-166565789	1	1
FLJ46536	chr2:218656657-218657041	1	1
CEECAM1	chr9:130222269-130224439	1	1
DOC2A	chr16:29929550-29932066	1	1
AK091771	chr7:150450435-150452036	1	1
ABLIM3	chr5:148500537-148502148	1	1
RCP9	chr7:65217009-65217715	1	1
HHIP	chr4:145786059-145787931	1	1
HMGN4	chr6:26646298-26647378	1	1
HMGN2	chr1:26670544-26673207	1	1
MX2	chr21:41694262-41694649	1	1
MAP1LC3A	chr20:32609734-32611386	1	1
ZFP28	chr19:61741353-61742665	1	1
WDR37	chr10:1091855-1093105	1	1
RSNL2	chr2:29191291-29192993	1	1
NBPF3	chr1:21671373-21671701	1	1
TLE6	chr19:2928008-2929189	1	1
TLE4	chr9:81375982-81378316	1	1
PLP2	chrX:48917602-48918657	1	1
CDC6	chr17:35708129-35708433	1	1
CRYZL1	chr21:33935745-33937588	1	1
AK123400	chr1:1540455-1541518	1	1
NAT5	chr20:19945381-19946688	1	1
AK095895	chr4:187348765-187350677	1	1
TH1L	chr20:56989063-56989996	1	1
SMC2L1	chr9:105895474-105896924	1	1
KCNC4	chr1:110554051-110556851	1	1
KCNC1	chr11:17712514-17714676	1	1
TMIE	chr3:46717326-46718395	1	1
CPSF6	chr12:67919422-67920866	1	1
CPSF3	chr2:9526323-9526512	1	1
AK127725	chr6:37607810-37608105	1	0
TTLL4	chr2:219308050-219308358	1	1
LTBP3	chr11:65062684-65064407	1	1
ARIH2	chr3:48930523-48932484	1	1
TTLL3	chr3:9851107-9851345	0	1
SUFU	chr10:104268759-104269103	1	1
CRAT	chr9:130912109-130914353	1	1
SLC35F1	chr6:118347649-118348095	1	0
MBD6	chr12:56202180-56203350	1	1
CMTM2	chr16:65169979-65171346	1	1
TSPAN18	chr11:44884006-44884657	0	1
TSPAN14	chr10:82203170-82204776	1	1
TSPAN16	chr19:11291525-11291878	1	1
SLC25A18	chr22:16425801-16426186	1	1
SLC25A15	chr13:40261134-40262121	1	1
EAF1	chr3:15443499-15444926	1	1
FOXF1	chr16:85100466-85101908	1	1
NDUFA13	chr19:19499724-19501482	1	1
FLJ45983	chr10:8135287-8135903	1	1
FAM100B	chr17:71772320-71774177	1	1
VIM	chr10:17310259-17312877	1	1
GNG3	chr11:62230332-62232158	1	1
PTPN12	chr7:77003694-77006187	1	1
G1P2	chr1:939416-939881	1	1
ALG3	chr3:185449172-185451004	1	1
STAC	chr3:36396155-36397189	1	1
CCNE1	chr19:34993516-34995593	1	1
RAB11A	chr15:63948277-63949365	1	1
CLDN7	chr17:7104723-7105272	1	1
FLJ35725	chr4:8493301-8494181	1	1
SMYD2	chr1:212520274-212521609	1	1
RTN3	chr11:63251693-63252063	1	1
IRF3	chr19:54859130-54861506	1	1
IRF5	chr7:128364606-128365822	1	1
IRF8	chr16:84489377-84490785	1	1
SNX22	chr15:62230387-62231788	1	1
CLK3	chr15:72694863-72695779	1	1
SNX24	chr5:122208304-122209897	1	1
AK127156	chr2:95054473-95055720	1	1
PANX1	chr11:93501166-93502509	1	1
PTPRE	chr10:129738275-129738650	1	1
DDX19A	chr16:68962334-68962659	1	1
DDX19B	chr16:68913682-68913985	1	1
KLHL10	chr17:37246181-37246943	1	1
ACVR2B	chr3:38469875-38472341	1	1
TRIM67	chr1:229413626-229413958	1	1
AF320072	chr22:20349813-20350778	1	1
AK055428	chr2:28642509-28643931	1	1
KLP1	chr19:60687777-60690266	1	1
BC090923	chr17:77242941-77244568	1	1
PAQR8	chr6:52334274-52336078	1	1
AK057355	chr3:49210664-49212348	1	1
SERTAD4	chr1:208472158-208474327	1	1
BIK	chr22:41836113-41837566	1	1
ZSCAN1	chr19:63236943-63238128	1	1
AVPR1B	chr1:204389591-204391742	1	0
LMAN1L	chr15:72902994-72903921	1	1
CTNS	chr17:3505257-3506636	1	1
CIDEC	chr3:10042472-10043325	1	1
PHACS	chr11:44043858-44044951	1	1
ZNF655	chr7:98993496-98995008	1	1
ZNF651	chr3:42670040-42671989	1	1
CRLF1	chr19:18564960-18565474	1	0
RAPGEF2	chr4:160488435-160488745	1	1
ZNF382	chr19:41787714-41788745	0	1
ROR1	chr1:64011855-64013635	1	1
SNRPD2	chr19:50886785-50888508	1	1
KIT	chr4:55218129-55220205	1	1
KPNA6	chr1:32345785-32347007	1	1
REXO4	chr9:135269120-135269458	1	1
FRS3	chr6:41854982-41857259	1	1
GOLT1B	chr12:21545217-21546456	1	1
GLDN	chr15:49420853-49421807	1	1
QPCT	chr2:37424736-37426311	1	1
AF452641	chr10:104168324-104171880	1	1
CR1	chr1:205735597-205736918	1	1
FAM96B	chr16:65524868-65527276	1	1
PCDHA12	chr5:140325784-140327852	1	1
STOX1	chr10:70257662-70258415	1	1
FOSL2	chr2:28468024-28471304	1	1
CD68	chr17:7422552-7424016	1	1
TPD52L2	chr20:61965869-61967968	1	1
CHRD	chr3:185579832-185582728	1	1
WDR19	chr4:38910199-38910462	1	1
ZMYND11	chr10:169964-172054	1	1
FLJ46082	chr9:134274853-134276429	1	1
FAM83A	chr8:124288128-124289279	1	0
MASS1	chr5:90277128-90277485	1	1
CLEC3B	chr3:45051922-45052990	1	1
C10orf35	chr10:71059309-71060461	1	1
HSPB1	chr7:75769346-75771213	1	1
HSPB8	chr12:118100751-118101427	0	1
FLJ20232	chr22:38227842-38229144	1	1
KCNE4	chr2:223625738-223626022	1	1
AK126562	chr1:15197916-15198264	1	1
CYP2F1	chr19:46311995-46312229	0	1
NURIT	chr13:45185269-45186371	1	1
CSNK1D	chr17:77806568-77807591	1	1
LIG1	chr19:53364942-53366423	1	1
APEH	chr3:49685776-49687883	1	1
AK127745	chr1:109617480-109618116	1	1
AK127740	chr6:7052321-7055058	1	1
RNMTL1	chr17:631641-633190	1	1
FNTA	chr8:43030012-43031461	1	1
FNTB	chr14:64582694-64582990	1	1
GlyBP	chr1:3762606-3764181	1	1
CSPG2	chr5:82805435-82806833	1	1
KRTAP10-7	chr21:44845890-44846209	1	1
ZKSCAN1	chr7:99468683-99469172	1	1
KIAA1409	chr14:92966287-92967530	1	1
GLIS2	chr16:4326843-4327632	1	1
KIAA1407	chr3:115257687-115258637	1	1
SLC25A37	chr8:23441960-23443765	1	1
FAM102B	chr1:108903585-108904796	1	1
TAF6	chr7:99554568-99555800	1	1
USP10	chr16:83347033-83347346	1	1
TSPAN32	chr11:2293810-2294174	1	0
TSPAN31	chr12:56424451-56425517	1	1
BC107124	chr19:40825888-40828031	1	1
BC107123	chr19:40825888-40828031	1	1
RAD51L1	chr14:67535071-67535442	1	1
LOC400707	chr19:51688212-51691773	1	1
TMEM86A	chr11:18676843-18677829	1	1
FLJ20433	chr9:139438557-139438866	1	1
SSBP4	chr19:18390335-18392359	1	1
AP2M1	chr3:185374640-185376260	1	0
CKLFSF8	chr3:32254271-32256020	1	1
HDLBP	chr2:241902709-241904853	1	1
DSG2	chr18:27331281-27332683	1	1
SERPINF1	chr17:1611816-1613321	1	1
SERPINF2	chr17:1597212-1597729	1	1
VPS26B	chr11:133598857-133600885	1	1
KARS	chr16:74238954-74240513	1	1
DAF	chr1:205561043-205562525	1	1
TAF6L	chr11:62295350-62296148	1	1
AL117236	chr1:11483776-11484892	1	1
AL117235	chr1:11516154-11516436	1	1
TATDN1	chr8:125619951-125621218	1	1
THPO	chr3:185579832-185582728	1	1
C1orf175	chr1:54878976-54879352	1	1
AK125333	chr12:3469561-3472420	1	1
AK125338	chr21:26702066-26702306	1	1
LRP10	chr14:22410332-22411550	1	1
LRP16	chr11:63638200-63638574	1	1
GPC5	chr13:92144993-92145219	1	1
GPC6	chr13:92906901-92907139	1	1
BBS1	chr11:66034465-66035036	0	1
ANKDD1A	chr15:63000043-63000378	1	1
NYX	chrX:41217519-41218975	1	1
ATPIF1	chr1:28434606-28436104	1	1
AK094864	chr17:71005223-71006044	1	1
MAPBPIP	chr1:154289931-154292080	1	1
PPP4C	chr16:29994192-29995905	1	1
IGF2AS	chr11:2117024-2119299	1	1
ZSWIM1	chr20:43945898-43946244	1	1
TMEM58	chr1:200124061-200125463	1	0
TMEM56	chr1:95355034-95356277	1	1
SCLY	chr2:238633730-238634942	1	1
SNN	chr16:11669682-11670976	1	1
MAZ	chr16:29728047-29731186	1	1
MAL	chr2:95054473-95055720	1	1
COL1A2	chr7:93860938-93862464	1	1
AB023164	chr5:5475107-5476759	1	1
LIN28B	chr6:105574974-105575311	1	1
HMCN1	chr1:183969568-183970504	1	1
ANAPC4	chr4:24987377-24988472	1	1
UTP20	chr12:100197473-100198363	1	1
VAPB	chr20:56451998-56452326	1	1
VAPA	chr18:9903486-9905294	1	1
FLJ23356	chr8:43068159-43068392	1	1
ARF1	chr1:226336279-226337849	1	1
APXL	chrX:9713291-9715266	1	1
ARF6	chr14:49428857-49431063	1	1
MOBP	chr3:39513547-39513787	1	1
MYLK2	chr20:29874224-29874530	1	1
PQLC3	chr2:11212061-11213498	1	1
LOR	chr1:151499449-151500731	1	1
X80229	chr19:14443524-14443713	1	1
HMGB3	chrX:149901507-149904081	1	1
CR604576	chr1:54183406-54185149	1	1
ARL10	chr5:175724605-175726728	1	1
GCHFR	chr15:38843037-38843994	1	1
UGCGL1	chr2:128565103-128565776	1	0
CD44	chr11:35116595-35118238	1	1
CA13	chr8:86344461-86345605	1	1
SCCPDH	chr1:244953455-244954859	1	1
LOC91689	chr22:40804966-40806246	1	1
RAB21	chr12:70434548-70435630	1	1
RAB26	chr16:2138209-2139256	1	1
WDR71	chr11:73268910-73269296	1	1
CHPF	chr2:220115615-220117289	1	1
NTAN1	chr16:15056378-15057979	1	1
PPP2R3A	chr3:137315845-137316133	1	1
NQO2	chr6:2944275-2945604	1	1
PRPF3	chr1:148563819-148564144	1	1
PRPF4	chr9:115077185-115078153	1	1
LOC122258	chr13:112078495-112078846	1	0
CYP4X1	chr1:47255972-47256342	1	1
PCF11	chr11:82545270-82546924	1	1
ARRDC1	chr9:139618490-139621381	1	1
FLJ20254	chr2:27108185-27109995	1	1
BC101083	chr10:64097672-64097907	1	1
KIF19	chr17:69832954-69834885	1	1
TRAF3IP1	chr2:238893292-238895306	1	1
ARID2	chr12:44408618-44410572	1	1
CDC40	chr6:110606980-110608613	1	1
GLYCTK	chr3:52296278-52297526	1	1
CREM	chr10:35455360-35457080	1	1
COX10	chr17:13912918-13914096	1	1
GAS2	chr11:22689748-22689981	0	1
KIAA1467	chr12:13126262-13126636	1	1
LOC401898	chr19:11644778-11645139	1	1
ALCAM	chr3:106604244-106604577	1	1
TPM1	chr15:61120695-61123525	1	1
AY834277	chr12:6883793-6885150	1	1
TPMT	chr6:18262887-18264436	1	1
NDOR1	chr9:139228894-139229121	1	1
PPAN	chr19:10082632-10083536	1	1
D21S2056E	chr21:44037592-44037875	1	1
C1orf151	chr1:19795858-19796974	0	1
BC093743	chr1:39763797-39765098	1	1
BC110853	chr15:88544881-88546669	1	1
AK074396	chr9:132297743-132299216	1	1
NFYC	chr1:40959626-40959946	1	1
C9orf50	chr9:131421737-131423237	1	1
CCT6A	chr7:56086353-56088052	1	1
RAB1B	chr11:65790884-65793164	1	1
KIAA0152	chr12:119608324-119609936	1	1
EXDL1	chr15:39310094-39311154	1	1
DPH2	chr1:44207818-44210029	1	0
MYH7B	chr20:33051314-33052163	1	0
CUL1	chr7:148115511-148115848	1	0
AK125319	chr3:140147732-140148919	1	1
TRIM28	chr19:63746803-63748567	1	1
PER3	chr1:7765972-7767492	1	1
FLRT2	chr14:85069081-85070260	1	1
CR622102	chr7:94122725-94123848	1	1
GNPAT	chr1:229442973-229444252	1	1
DC2	chr4:109793566-109793787	1	1
C21orf33	chr21:44377306-44378531	1	1
FLJ46380	chr1:6187953-6189010	1	1
GNAO1	chr16:54782320-54784275	1	1
GBL	chr16:2194459-2197937	1	1
NTSR1	chr20:60809686-60811359	1	1
ZNF223	chr19:49261804-49262114	1	1
HSPA4L	chr4:128922114-128924006	1	1
MGC12981	chr2:130815966-130817359	1	1
RPUSD1	chr16:777454-779438	1	1
RPUSD2	chr15:38648409-38649286	1	1
AK097570	chr6:146961610-146961872	1	1
SLC3A1	chr2:44355930-44356521	1	1
LRRC8E	chr19:7858690-7859953	1	1
BAG3	chr10:121418647-121419052	0	1
STS-1	chr11:122031373-122032519	1	1
CD79A	chr19:47071811-47072156	1	1
COL4A3BP	chr5:74842417-74843743	1	1
AK092871	chr3:47025452-47027236	1	1
AK092876	chr2:71155082-71155450	1	1
FSCN1	chr7:5600282-5601682	1	1
TMPO	chr12:97433062-97434430	1	1
LDHAL6A	chr11:18433527-18434346	1	1
SMCR8	chr17:18158348-18159636	1	1
SMCR7	chr17:18104008-18105339	1	1
MGC2654	chr16:8622341-8623519	1	1
RGS2	chr1:191044128-191045040	1	1
KIAA1143	chr3:44777634-44778707	1	1
RDH10	chr8:74368665-74370612	1	1
CYBASC3	chr11:60885361-60886665	1	1
CIAPIN1	chr16:56038176-56039339	1	1
PTP4A3	chr8:142500781-142501372	1	0
AY787458	chr6:135543256-135544113	1	1
BMP6	chr6:7670860-7673675	1	1
MRPS2	chr9:137531643-137534162	1	1
CR615343	chr20:33601055-33601396	1	1
MYLIP	chr6:16236756-16238174	1	1
ABHD6	chr3:58197996-58199764	1	1
GPR6	chr6:110405551-110407892	1	1
NR1I2	chr3:121011089-121011990	1	1
ULBP2	chr6:150304197-150305496	1	1
GRB7	chr17:35151870-35153545	1	1
ULBP1	chr6:150326154-150328326	1	1
AF504647	chr2:10113853-10114165	1	1
HOXC5	chr12:52713165-52715112	1	1
HOXC6	chr12:52697952-52699741	1	1
BC035666	chr4:146621992-146623752	1	1
AK090684	chr7:128289487-128290561	1	1
LOC388407	chr17:56843729-56844925	1	1
WARS	chr14:99911399-99913011	1	1
POLR2C	chr16:56062979-56063608	0	1
POLR2L	chr11:832146-834700	1	1
AKR7A2	chr1:19510599-19511757	1	1
SERHL	chr22:41236805-41237114	1	1
ASCC1	chr10:73645115-73646695	1	1
DDA1	chr19:17281115-17281647	1	1
AK126524	chr2:3456834-3457164	1	1
MAPK13	chr6:36205407-36206923	1	1
FZD1	chr7:90731106-90733043	1	1
FZD2	chr17:39989547-39991843	1	1
FZD3	chr8:28406829-28408444	1	1
FZD7	chr2:202606278-202608746	1	1
CACNB3	chr12:47497950-47500356	1	1
MOCOS	chr18:32054458-32054694	1	1
PLCD4	chr2:219202132-219202749	1	1
HIST1H1E	chr6:26264441-26265573	1	1
PICK1	chr22:36782710-36783782	0	1
D4S234E	chr4:4438421-4440404	1	1
GNAT1	chr3:50205586-50206787	1	0
AK074558	chr10:82203170-82204776	1	1
MGC26733	chr2:98069464-98070464	1	1
BCL2L13	chr22:16518295-16518597	1	1
C22orf13	chr22:23280677-23282412	1	1
ZNF555	chr19:2791753-2793502	1	1
C22orf16	chr22:22438554-22438893	1	1
MSX1	chr4:4911846-4914238	1	1
MSX2	chr5:174083816-174084972	1	1
HSD11B2	chr16:66021391-66023338	1	1
RPL38	chr17:69710989-69712146	1	1
TARBP2	chr12:52180650-52181842	1	0
ATF4	chr22:38245218-38247334	1	1
ATF1	chr12:49443104-49445006	1	1
TMCO3	chr13:113192216-113193968	1	1
AB067495	chr7:1575444-1576867	1	1
AK124314	chr9:95108608-95109067	1	1
LHX1	chr17:32367579-32369857	1	1
SDF2	chr17:24012809-24013891	1	1
LHX9	chr1:196152957-196154043	0	1
MIB2	chr1:1540455-1541518	1	1
KIAA0179	chr21:43937584-43939007	1	0
SLC38A3	chr3:50217219-50218805	1	1
FLJ11806	chr14:88098463-88099636	1	1
BC009369	chr17:77242941-77244568	1	1
CYP3A7	chr7:99170454-99171017	1	1
UBE4B	chr1:10024083-10024324	1	1
UBE4A	chr11:117735276-117735766	1	1
BC110879	chr9:139438557-139438866	1	1
BC110874	chr19:1305145-1307611	1	1
PTGDR	chr14:51803552-51805181	1	1
PTGDS	chr9:138991592-138993330	1	1
STIP1	chr11:63708788-63710858	1	1
TNFRSF8	chr1:12045603-12046703	1	0
ARPC2	chr2:218789517-218791086	1	1
SENP2	chr3:186786138-186787231	1	1
C21orf51	chr21:34668997-34670286	0	1
VASH1	chr14:76297112-76299099	1	1
ECHDC3	chr10:11823639-11824897	1	1
INA	chr10:105026456-105028231	1	1
AL834515	chr2:23766663-23767948	0	1
SLC2A11	chr22:22528850-22530293	1	1
LOC387856	chr12:46863525-46865015	1	0
GLS	chr2:191453357-191455143	1	1
CDIPT	chr16:29781507-29782045	1	1
NT5C3L	chr17:37246181-37246943	1	1
NCOA1	chr2:24677782-24678077	1	1
BSN	chr3:49672947-49673517	0	1
RIF1	chr2:151974062-151975356	1	1
SLC27A2	chr15:48261220-48262460	1	1
ACPT	chr19:55989804-55990068	1	1
AK5	chr1:77519788-77521145	1	1
SARS	chr1:109557755-109559148	1	1
LOC388610	chr1:27192221-27194309	1	1
AK097130	chr15:70560722-70560943	1	1
AB051533	chr16:67434323-67435635	1	1
FCGRT	chr19:54707234-54709682	1	1
CR600536	chr22:19685345-19687187	1	1
NCR1	chr19:60115681-60116005	1	1
BTRC	chr10:103103335-103104645	1	1
TPSD1	chr16:1247830-1248209	1	1
DEXI	chr16:10945236-10946328	1	1
SFTPC	chr8:22077706-22079194	1	1
IDI1	chr10:1091855-1093105	1	1
MTMR1	chrX:149611719-149613166	1	1
CABC1	chr1:225216207-225217137	1	1
HIGD2A	chr5:175747806-175749690	1	1
AF281279	chr3:10132136-10132906	1	1
GIMAP8	chr7:149778512-149779170	1	1
AK092791	chr1:112739729-112741141	1	1
TULP2	chr19:54094860-54095999	1	1
TULP3	chr12:2869783-2870981	1	1
INCENP	chr11:61664043-61664405	1	1
PSCD2	chr19:53663783-53665574	1	1
FLJ43505	chr1:220983246-220983420	1	1
BC035680	chr14:21261648-21261998	1	0
STXBP5	chr6:147565270-147567545	1	1
NOC2L	chr1:885633-886866	1	1
FANCE	chr6:35542539-35542774	1	1
HAS3	chr16:67696848-67699588	1	1
CA5B	chrX:15665582-15666703	0	1
RPIB9	chr7:87095037-87096202	1	1
LRRFIP1	chr2:238311613-238311919	1	1
AF218021	chr17:76591795-76593252	1	1
CDK2	chr12:54645993-54647370	1	1
CDK5	chr7:150387071-150388300	1	1
OGT	chrX:70669409-70669918	1	1
CDK8	chr13:25782329-25782636	1	1
CDK9	chr9:129586489-129588715	1	1
MULK	chr7:140896875-140898159	1	1
AK126509	chr17:7195328-7196729	1	1
BCDIN3	chr7:99863638-99866964	1	1
BC070353	chr22:21556037-21556285	1	0
AK125088	chr17:44927178-44929312	1	1
AK127902	chrX:41078147-41079484	1	1
RER1	chr1:2312478-2313924	1	1
TYMS	chr18:658948-659459	1	1
MGC16703	chr22:19697909-19699566	1	0
WWP1	chr8:87423432-87424711	1	1
PPIL3	chr2:201463626-201464005	1	1
AK127677	chr1:40959626-40959946	1	1
PPP1R7	chr2:241737169-241739045	1	1
Gcom1	chr15:55785605-55786497	1	1
ATP5J2	chr7:98893676-98894027	0	1
ZNF575	chr19:48728747-48730133	1	1
ZNF576	chr19:48791187-48793045	1	1
PRTN3	chr19:794233-795879	1	1
RPL11	chr1:23890718-23891301	1	1
PRKAR2B	chr7:106553264-106553558	1	1
TNNC1	chr3:52464410-52465385	1	1
EMD	chrX:153259659-153261397	1	1
UBA2	chr19:39610553-39611963	1	1
PHF22	chr4:106848929-106849795	1	1
UBE2I	chr16:1298657-1300794	1	1
ZNF133	chr20:18244656-18244865	0	1
TOP3A	chr17:18158348-18159636	1	1
ILK	chr11:6580855-6582310	1	1
PDE3A	chr12:20412315-20414252	1	1
BMP2K	chr4:79915631-79917366	1	1
C20orf135	chr20:61962540-61965062	1	1
RABEP1	chr17:5125631-5127123	1	1
COCH	chr14:30412831-30414285	1	0
NDUFA3	chr19:59297249-59298405	1	1
GPR62	chr3:51963733-51966052	1	1
KIAA1967	chr8:22517501-22518914	1	1
SNRK	chr3:43340699-43340980	1	1
DTX3	chr12:56284333-56285536	1	1
EIF1	chr17:37097667-37099829	1	0
BIRC5	chr17:73721743-73722429	1	1
BIRC4	chrX:122824323-122824630	1	1
AIP	chr11:67007041-67007512	1	0
SHE	chr1:152740851-152742028	1	1
ANKRD19	chr9:94610930-94611899	1	1
ANKRD16	chr10:5970702-5972806	1	1
CR618031	chr11:47238730-47239029	1	1
ANKRD13	chr12:108921022-108922127	1	1
FLJ26850	chr19:55245507-55246606	1	1
AK126997	chr16:1298657-1300794	1	1
POU3F2	chr6:99388607-99390552	1	1
AK128041	chr10:88720239-88721784	1	1
FAM53C	chr5:137700985-137702418	1	0
SFRS9	chr12:119391010-119392565	1	1
KCNK6	chr19:43501741-43503212	1	1
SSH3	chr11:66826088-66828162	1	1
AX795394	chr12:82040324-82040717	1	1
DHDDS	chr1:26630888-26632136	1	1
SFRS2	chr17:72244040-72246056	1	1
EPO	chr7:100155790-100157179	1	1
CRY2	chr11:45837814-45838112	1	1
LOC346653	chr7:128110515-128110873	1	1
KIFC2	chr8:145668421-145669079	1	1
SUSD3	chr9:94859536-94861940	1	1
LOC441177	chr6:166320850-166322807	1	0
PTD015	chr11:77208614-77209965	1	1
ACOT11	chr1:54836527-54836875	1	1
FSD1NL	chr9:107249463-107250683	1	1
DDX5	chr17:59932037-59934338	1	1
MYO15A	chr17:17964437-17965437	1	1
ZNF217	chr20:51625788-51626426	1	1
AK130277	chr1:9559792-9560101	1	1
FMN2	chr1:238321423-238324370	1	1
NFKBIZ	chr3:103057261-103057661	1	1
ARID4B	chr1:233557283-233559467	1	1
DLX4	chr17:45400799-45401724	1	0
DLX6	chr7:96472149-96474319	1	1
MYD88	chr3:38155169-38155667	0	1
DLX1	chr2:172657435-172659133	1	1
PLEKHA1	chr10:124123546-124125215	1	1
ACVRL1	chr12:50586761-50587992	1	0
HIST1H2BD	chr6:26264441-26265573	1	1
CR602405	chr1:179280356-179280744	1	0
TNFAIP8	chr5:118631954-118632913	1	1
TNFAIP3	chr6:138229449-138231047	1	1
TNFAIP2	chr14:102662317-102664344	1	1
KIAA1024	chr15:77510776-77512755	1	1
RNPC1	chr20:55398706-55400684	1	1
FLJ12505	chr1:211190123-211192211	1	1
NRBP1	chr2:27518004-27519550	1	0
SILV	chr12:54645993-54647370	1	1
RAB8A	chr19:16082847-16084620	1	1
MARS2	chr2:198277956-198279076	1	1
ARP10	chr22:37823002-37823408	1	1
STOX2	chr4:185071386-185071896	1	1
PAQR4	chr16:2958435-2960621	1	1
FADS1	chr11:61339296-61341814	1	0
SYNGR1	chr22:38075294-38076748	1	1
SYNGR3	chr16:1981124-1983464	1	1
SYNGR2	chr17:73675612-73676487	1	1
SYNGR4	chr19:53558472-53559871	1	1
CSE1L	chr20:47095639-47097275	1	1
OSBPL6	chr2:178766541-178768278	1	1
AK096426	chr20:55398706-55400684	1	1
PLOD3	chr7:100646365-100648603	1	1
DNASE1	chr16:3643871-3644196	1	1
AK126297	chr22:38758303-38758592	1	1
USP13	chr3:180853283-180854156	1	1
ALDH6A1	chr14:73620579-73621518	1	1
NR2E1	chr6:108603345-108604760	1	0
BAP1	chr3:52418683-52420431	1	1
DKFZP586D0919	chr12:56451580-56453401	1	1
RETN	chr19:7640469-7641716	1	1
ARHGEF12	chr11:119711861-119713253	1	1
ARHGEF15	chr17:8154125-8154374	1	1
ARHGEF16	chr1:3360288-3361866	1	1
PAPPA	chr9:117955445-117957326	1	1
FXR1	chr3:182112444-182113856	1	0
AL834308	chr1:11770453-11770923	0	1
MT1A	chr16:55229402-55230571	1	1
RHBDD3	chr22:27993481-27994875	1	1
CEP72	chr5:664547-666245	1	1
RHBDD1	chr2:227407857-227409454	1	1
C14orf46	chr14:73620579-73621518	1	1
RPL7A	chr9:135203642-135205421	1	1
TANK	chr2:161725010-161725376	1	0
UNQ830	chr2:233448612-233450473	1	1
CRSP6	chr11:93171923-93172295	1	1
OVCA2	chr17:1891078-1892432	1	1
X57820	chr22:21556037-21556285	1	0
GDF15	chr19:18359840-18361113	1	1
ZNF511	chr10:134971745-134973107	1	1
GDF11	chr12:54422697-54424393	0	1
SLC39A9	chr14:68934424-68935901	1	0
SLC39A5	chr12:54915580-54916392	1	1
C20orf7	chr20:13713214-13714349	1	1
C20orf6	chr20:13713214-13714349	1	1
EPDR1	chr7:37926575-37927713	1	1
KIAA0423	chr14:44500692-44502062	1	1
KIAA0355	chr19:39486612-39487002	1	1
PRG-3	chr9:102830371-102832146	1	1
HMBS	chr11:118460215-118461050	1	1
SLCO4A1	chr20:60758197-60759109	1	1
ROM1	chr11:62136112-62137386	1	1
PPEF1	chrX:18677481-18677673	1	1
TMEM63C	chr14:76756849-76758037	1	1
FLJ40432	chr2:208284225-208285860	1	1
AK074662	chr21:43062611-43062856	1	1
HSPA5BP1	chr11:60447910-60449627	1	1
RBM4	chr11:66162021-66163252	1	1
RPL23A	chr17:24070707-24071470	1	1
AY358619	chr4:187348765-187350677	1	1
DREV1	chr16:21517845-21519331	1	1
MAK3	chr3:114947266-114949400	1	1
PDE1B	chr12:53228264-53230285	1	1
PELO	chr5:52119055-52120168	1	1
ASIP	chr20:32320100-32321178	1	1
KIAA1909	chr5:207372-207704	1	1
CA2	chr8:86562775-86564151	1	1
CA7	chr16:65435581-65436929	1	1
CA4	chr17:55581448-55582449	1	1
FUT2	chr19:53891524-53892760	1	1
FUT1	chr12:55272844-55273101	1	1
FUT9	chr6:96569748-96571214	1	1
BC071725	chr22:21556037-21556285	1	0
CBFB	chr16:65619988-65621661	1	1
C1orf80	chr1:220951403-220953554	1	1
C1orf82	chr1:92582094-92582474	1	1
TCERG1	chr5:145806829-145807681	1	1
CD3EAP	chr19:50599983-50602403	1	1
CYLD	chr16:49332766-49334539	1	1
MAD2L1BP	chr6:43711112-43712461	1	1
GHRHR	chr7:30982956-30983231	1	1
BC063553	chr22:19697909-19699566	1	0
MT1M	chr16:55223288-55224517	1	1
MT1E	chr16:55216359-55217614	1	1
MT1F	chr16:55248736-55250039	1	1
ZNF185	chrX:151877895-151878637	1	1
ZNF181	chr19:39916342-39917812	1	1
FLJ10922	chr19:53558472-53559871	1	1
BLVRB	chr19:45664250-45665479	1	1
BLVRA	chr7:43790664-43790888	1	1
C10orf39	chr10:133812753-133813821	1	0
SH3TC1	chr4:8283616-8283966	1	1
HS6ST3	chr13:95539966-95542099	1	1
BC080624	chr17:63705536-63706290	1	1
ZNF236	chr18:72663816-72665107	1	1
RNF113B	chr13:97627028-97627836	1	1
FAM35A	chr10:88843672-88845074	1	1
RANBP1	chr22:18490254-18492012	0	1
GDPD2	chrX:69559531-69560097	0	1
LOH12CR1	chr12:12418881-12419155	1	1
LPHN3	chr4:62323985-62324347	1	1
LPHN2	chr1:82039556-82041698	1	1
FLJ20551	chr3:39399664-39401419	1	1
ETS2	chr21:39098641-39100488	1	1
YWHAB	chr20:42947021-42948862	1	1
CHRM5	chr15:32117696-32118833	1	1
DSCR1L2	chr1:24701232-24702262	1	1
SLC20A1	chr2:113119247-113121129	1	1
VAMP5	chr2:85664433-85665409	1	1
MOSC2	chr1:218987543-218988752	1	1
MOSC1	chr1:219026329-219027876	1	1
MMP9	chr20:44070753-44071104	1	1
TGFBI	chr5:135392050-135393209	1	1
MMP2	chr16:54070124-54071048	1	1
BC064491	chr22:21556037-21556285	1	0
NPAL3	chr1:24670435-24670786	1	1
MC1R	chr16:88511701-88512002	0	1
LRRC4	chr7:127458009-127460465	1	1
LRRC1	chr6:53766022-53768963	1	1
WNK4	chr17:38185511-38187311	1	1
LRRC3	chr21:44699205-44700745	1	1
RFNG	chr17:77601988-77603154	1	1
USP37	chr2:219140947-219142079	1	1
MORN1	chr1:2312478-2313924	1	1
PPFIBP2	chr11:7490969-7492263	1	1
AK125674	chr2:242580724-242581742	1	1
AK057416	chr12:56289915-56292143	1	1
ACSBG2	chr19:6114064-6114384	1	1
SLC9A5	chr16:65839601-65840533	1	1
SLC9A2	chr2:102601570-102603156	1	1
TNRC15	chr2:233269987-233270833	1	1
SCNN1D	chr1:1212681-1213472	1	1
SCUBE3	chr6:35289297-35290370	1	1
C14orf68	chr14:99862990-99863257	1	1
AP1S1	chr7:100583707-100585080	1	1
TBX6	chr16:30010259-30011330	1	0
RBM35A	chr8:95721467-95723820	1	1
TMEM38A	chr19:16631850-16633529	1	0
C18orf22	chr18:75896409-75896979	1	1
C18orf25	chr18:42007270-42008897	1	1
ZNF532	chr18:54748294-54748606	1	1
AK131319	chr8:11458566-11460229	1	1
PPIH	chr1:42896566-42897156	1	1
PPIE	chr1:39976619-39977741	1	1
C14orf1	chr14:75196752-75197812	1	1
KIAA0409	chr11:6580855-6582310	1	1
CORO1A	chr16:30102232-30103571	1	1
MIR16	chr16:19442193-19443224	1	1
PIN1	chr19:9806301-9807420	1	1
MID2	chrX:106955377-106957395	1	1
DCPS	chr11:125705614-125706472	1	1
FAS	chr10:90740044-90741480	1	1
NPAS4	chr11:65943833-65945668	1	1
BC068568	chr22:40683374-40684268	1	1
BC036124	chr14:37029070-37029433	1	1
BC036122	chr1:89870557-89872335	1	1
C14orf143	chr14:89492027-89492803	1	1
C14orf142	chr14:92742758-92744041	1	1
HECTD2	chr10:93158845-93160993	1	1
OAF	chr11:119586283-119587450	1	1
CCDC28B	chr1:32443045-32444696	1	1
PDE7B	chr6:136353779-136354126	1	1
FLII	chr17:18104008-18105339	1	1
CR620548	chr19:40815961-40816817	1	1
COG2	chr1:228844211-228845390	1	1
COG1	chr17:68699857-68701933	1	1
FLI1	chr11:128067847-128070556	1	1
GPR26	chr10:125415069-125417182	1	1
KCNMB1	chr5:169749047-169749891	1	1
NFAT5	chr16:68156912-68158324	1	1
KBTBD4	chr11:47556467-47558108	1	1
KBTBD2	chr7:32896892-32898856	1	1
MGC29671	chr17:4303600-4303907	1	1
PCBP2	chr12:52140015-52140284	1	1
SEZ6L2	chr16:29817724-29819766	1	1
AX775915	chr10:72748311-72749509	1	1
LOC115648	chr19:21371668-21371980	1	1
RBM21	chr11:62099277-62099583	1	1
MGC11102	chr11:65525385-65527033	1	1
EPHA1	chr7:142796889-142798392	1	1
CXorf12	chrX:152890941-152891584	1	1
KLHDC3	chr6:43096715-43097756	1	1
RP1	chr8:55696412-55697375	1	1
TRMT5	chr14:60517113-60518261	1	1
AK128779	chr19:45558286-45559374	1	1
TRMT1	chr19:13089879-13090758	1	1
FGF17	chr8:21961926-21963225	1	0
PCMT1	chr6:150127414-150127770	1	1
H6PD	chr1:9216735-9218511	1	1
MNAT1	chr14:60271004-60271344	1	1
AK075438	chr16:56038176-56039339	1	1
C9orf7	chr9:135314257-135316562	1	1
GLP2R	chr17:9691418-9691759	1	1
ARL3	chr10:104463431-104464718	1	1
RRM2	chr2:10179400-10181174	1	1
RRM1	chr11:4072405-4073219	1	1
DERA	chr12:16019316-16019591	1	1
NAG6	chr7:128217823-128219531	1	1
FLJ37464	chr16:65591600-65592882	1	0
CR601719	chr6:10521153-10521484	1	1
NAGS	chr17:39440460-39440792	1	1
KCNJ14	chr19:53656168-53657859	1	1
AR	chrX:66680387-66683460	1	1
APBA2BP	chr20:31713673-31715725	1	1
C1QTNF1	chr17:74531448-74532555	1	1
C1QTNF7	chr4:15022863-15023137	0	1
CR626359	chr6:88238728-88239915	1	1
PPAPDC3	chr9:133161289-133161662	1	1
MFAP3	chr5:153398032-153399023	1	0
KIAA0090	chr1:19450008-19451299	1	1
NDUFB9	chr8:125619951-125621218	1	1
MGC2408	chr3:185449172-185451004	1	1
SLC17A8	chr12:99302228-99302567	1	1
SNAP25	chr20:10146822-10148558	1	1
SNAP29	chr22:19554794-19555195	1	1
C11orf45	chr11:128280164-128281260	1	1
TNFSF13	chr17:7405246-7406686	1	1
TNFSF11	chr13:42045908-42047229	1	1
SFXN2	chr10:104463431-104464718	1	1
SFXN3	chr10:102780006-102782420	1	1
AK130906	chr11:61289392-61290427	0	1
CIDEB	chr14:23849627-23850966	1	1
BZRP	chr22:41883154-41883492	1	1
C16orf53	chr16:29731642-29735872	1	1
FAM50A	chrX:153323544-153326527	1	1
GFM1	chr3:159872441-159873313	1	0
MGC13024	chr16:30866888-30868689	1	1
AK125613	chr11:9693533-9693866	1	1
NYREN18	chr7:150669303-150669952	1	1
AL832192	chr6:146961610-146961872	1	1
HBXAP	chr11:77208614-77209965	1	1
KCMF1	chr2:85095184-85095502	1	1
AF116651	chr15:92722028-92722760	1	1
C9orf89	chr9:94897268-94898701	1	1
MGC4618	chr4:915458-916775	1	1
PLCL2	chr3:16976323-16976491	1	1
RNF26	chr11:118710032-118710729	1	0
LSP1	chr11:1859067-1861318	1	1
A2ML1	chr12:8880098-8880435	1	1
LDLRAP1	chr1:25742063-25743889	1	1
G6PD	chrX:153427292-153429378	1	1
KLRD1	chr12:10269728-10269948	1	1
CTNNB1	chr3:41215315-41216688	1	1
LARS2	chr3:45404602-45405537	1	1
C18orf43	chr18:12409766-12410989	1	1
CNOT8	chr5:154217464-154218680	1	1
ITGB3	chr17:42684976-42686774	1	1
FLJ37078	chr7:75752160-75752441	1	1
MGC39581	chr19:5696029-5696399	1	1
MYO6	chr6:76597945-76598232	1	1
FLJ46831	chr10:129424323-129427541	1	1
LBP	chr20:36418061-36418393	1	1
SLC12A2	chr5:127446296-127448569	1	1
LBH	chr2:30307248-30309351	1	1
IMP4	chr2:130815966-130817359	1	1
LY96	chr8:75088650-75088992	1	1
C14orf168	chr14:73230626-73230964	1	1
ALDH5A1	chr6:24602682-24604118	1	1
SNX1	chr15:62215099-62215435	1	1
SLC11A1	chr2:218968540-218969834	1	1
CEI	chr5:2807957-2808748	0	1
ITPKA	chr15:39572686-39576190	1	1
STK23	chrX:152699019-152700781	1	1
PHKG2	chr16:30666523-30668012	1	1
NRTN	chr19:5777692-5779966	1	1
DLAT	chr11:111407801-111408116	1	1
C12orf23	chr12:105873164-105874190	1	1
FAM14B	chr14:93616635-93617973	1	1
PCTK1	chrX:46962236-46963671	1	1
MAOA	chrX:43398876-43400720	1	1
NEIL1	chr15:73426170-73427929	1	1
PIWIL4	chr11:93939981-93940340	1	0
PIWIL1	chr12:129387929-129390306	1	1
BC096205	chr15:90737520-90739760	1	1
PGAM2	chr7:44068755-44069522	1	1
FANCD2	chr3:10042472-10043325	1	1
ATP6V1F	chr7:128289487-128290561	1	1
SNCAIP	chr5:121674771-121676528	1	1
BC105931	chr11:122936000-122936628	1	1
FKSG24	chr19:18164532-18165739	1	1
GRIA3	chrX:122423892-122424156	1	1
GRIA1	chr5:152937488-152937829	1	1
ATP6V0E	chr5:172343021-172343881	1	1
SPDY1	chr2:28886446-28887966	1	1
FAM55C	chr3:102979884-102981529	1	1
RCE1	chr11:66366900-66368150	1	1
LENG8	chr19:59651398-59653290	1	1
NEU3	chr11:74376683-74378394	1	1
CXorf39	chrX:103297360-103298851	1	1
CR608652	chr1:40959626-40959946	1	1
GABARAPL1	chr12:10256046-10257668	1	1
GABARAPL2	chr16:74157087-74158305	1	1
RAD54L	chr1:46485308-46486479	1	1
ABCB1	chr7:87095037-87096202	1	1
AK128753	chr7:101881790-101882102	1	1
ABCB8	chr7:150355856-150356815	1	1
PSME2	chr14:23685169-23687586	1	1
PSME3	chr17:38238334-38239672	1	1
MGC31967	chr9:35647872-35649114	1	1
TLX3	chr5:170668948-170671638	1	1
PMAIP1	chr18:55717641-55718576	1	1
LIN7B	chr19:54308723-54310204	1	1
SLC30A8	chr8:118171162-118171469	1	1
SLC30A7	chr1:101133047-101134784	1	1
FURIN	chr15:89215274-89216636	1	1
EML3	chr11:62136112-62137386	1	1
GADD45B	chr19:2426547-2427647	1	1
EML1	chr14:99361181-99361564	1	1
TNNI3K	chr1:74637677-74638032	1	1
PLEKHB2	chr2:131578730-131580421	1	1
TAGLN3	chr3:113200111-113201128	1	0
CETP	chr16:55555673-55556053	1	1
RBM33	chr7:155243129-155243472	1	1
MGC10433	chr19:40815961-40816817	1	1
AK094659	chr17:76665868-76666437	1	1
NUPL2	chr7:23200388-23200742	1	1
MIPOL1	chr14:37029070-37029433	1	1
AK094650	chr8:69405253-69406175	1	1
ZNF273	chr7:64000926-64001243	1	1
LOC345222	chr4:3219550-3221597	1	1
EIF5A	chr17:7150867-7152782	1	1
FLJ20512	chr19:52240443-52241456	1	1
B3GNT5	chr3:184453583-184455164	1	1
TUBB3	chr16:88519559-88520708	1	1
HERC5	chr4:89596879-89598077	1	1
HERC6	chr4:89551990-89552601	1	1
UNQ739	chr7:49784975-49786439	1	1
SH3BGRL3	chr1:26478543-26479454	0	1
SH3BGRL2	chr6:80436139-80436496	1	1
C17orf59	chr17:8032505-8034482	1	1
C17orf50	chr17:31114687-31116116	1	1
AY358772	chr3:113060407-113061806	1	0
RHOT2	chr16:657517-659033	1	1
RAF1	chr3:12600892-12601234	0	1
CD83	chr6:14229213-14229548	1	1
CD82	chr11:44543239-44544166	1	1
LOC606495	chr1:54438016-54439085	1	1
CDA08	chr16:46051913-46053805	1	1
LOC149134	chr1:245018491-245019288	1	1
CD8A	chr2:86869466-86871880	1	1
CDS2	chr20:5055276-5056208	1	1
HARS2	chr20:18556586-18556937	1	1
STIM1	chr11:3832948-3834749	1	1
ANTXR1	chr2:69093256-69094688	1	0
MAP2	chr2:209996436-209997711	1	1
C1orf183	chr1:112099440-112100944	1	1
PTPN23	chr3:47396807-47398441	1	1
PLEKHF1	chr19:34847497-34848901	1	1
BRI3	chr7:97748233-97749878	1	1
APEX2	chrX:55042828-55043757	1	1
ESRRA	chr11:63829009-63830490	1	1
MRPS6	chr21:34366674-34368802	1	1
CYP4V2	chr4:187348765-187350677	1	1
C16orf24	chr16:709917-713166	1	1
GSH1	chr13:27264519-27265315	1	1
TOM1L2	chr17:17815935-17817137	1	1
TOM1L1	chr17:50332523-50333751	1	1
YIF1B	chr19:43487450-43487994	1	1
TATDN2	chr3:10289166-10289355	1	1
MPST	chr22:35749802-35751205	1	1
KIAA0828	chr7:128651550-128653183	1	1
FAM19A1	chr3:68313762-68314025	1	1
HK2	chr2:74914275-74916346	1	1
HK1	chr10:70813902-70814738	0	1
ATP2B3	chrX:152464162-152464349	1	1
PRAP1	chr10:135009838-135010227	1	1
XRN2	chr20:21249423-21249772	1	1
TBX4	chr17:56888033-56889493	1	1
FLJ36980	chr8:12861357-12861678	1	1
ZNF440	chr19:11785932-11786915	1	1
CTNNBL1	chr20:35927147-35927586	1	1
SAMD8	chr10:76540732-76542063	1	1
TMEM38B	chr9:107495813-107497339	1	1
HEXIM2	chr17:40593851-40595343	1	1
PTCRA	chr6:43000542-43001290	1	1
LRRC14	chr8:145713152-145714956	1	1
FAM111B	chr11:58630240-58631899	1	1
ARMC8	chr3:139388357-139389629	1	1
RBKS	chr2:27966312-27967783	1	1
PML	chr15:72073821-72074395	1	1
CHRNA4	chr20:61462321-61463808	1	1
CHRNA7	chr15:30109370-30110562	1	1
FES	chr15:89228120-89229847	1	1
HSPC111	chr5:175747806-175749690	1	1
AL833920	chr1:11750689-11751030	1	1
ID2	chr2:8738953-8740094	1	1
ID1	chr20:29655697-29658114	1	1
CHGA	chr14:92458608-92460255	1	1
MSN	chrX:64803685-64804681	1	1
LEPREL2	chr12:6807275-6809259	1	1
CR597410	chr11:45903172-45903467	1	1
RCC1	chr1:28704732-28705790	1	1
AF490258	chr12:131656151-131658355	1	1
NBL1	chr1:19842160-19844344	1	1
PRP2	chr5:72451088-72452697	1	1
D4ST1	chr15:38550250-38551819	1	1
ABCD1	chrX:152641977-152644226	1	1
CBLC	chr19:49972645-49973633	1	1
PPHLN1	chr12:41040559-41040905	1	1
AJ276555	chr12:109858667-109858866	1	1
CR619888	chr9:35647872-35649114	1	1
AK094261	chr12:54514106-54514399	1	1
CR593166	chr17:50332523-50333751	1	1
TRAPPC5	chr19:7651173-7653984	1	1
TRAPPC4	chr11:118396206-118397040	1	1
MGC16372	chr2:26477827-26478831	1	1
DGAT2	chr11:75157009-75157974	1	1
GRAP2	chr22:38696212-38697073	1	1
FAM33A	chr17:54586262-54587950	1	1
AK127421	chr17:45277155-45277446	1	1
KCNH3	chr12:48217987-48219884	1	1
FLJ11155	chr4:159386258-159386631	1	1
HBLD1	chr14:74029209-74030794	1	1
MGC99813	chr2:220115615-220117289	1	1
KIAA0586	chr14:58000241-58000624	1	1
FOXM1	chr12:2855956-2857299	1	1
SNTB2	chr16:67777929-67779260	1	1
OLIG2	chr21:33319396-33320933	1	1
TGIF	chr18:3440368-3441186	1	1
CLPTM1	chr19:50149813-50150915	1	1
C17orf39	chr17:17882746-17883917	1	1
CDC42	chr1:22251083-22252979	1	1
AK091641	chr8:62362892-62363612	1	1
CHAF1B	chr21:36678906-36680417	1	1
CDCA2	chr8:25371026-25372888	1	1
TIMM50	chr19:44662680-44663780	1	1
MGC40499	chr7:99554568-99555800	1	1
CRB3	chr19:6415057-6416114	1	1
AGC1	chr15:87147176-87148444	1	1
WASF1	chr6:110606980-110608613	1	1
CSS3	chr5:129267165-129269692	1	1
FLJ10213	chr3:73193299-73193557	1	1
CYB5B	chr16:68015678-68016417	0	1
ALKBH3	chr11:43858595-43859284	1	0
HRMT1L6	chr1:107400483-107401773	1	1
SPRED1	chr15:36331195-36332927	1	1
PLEKHH2	chr2:43717314-43718968	1	1
PLEKHH1	chr14:67069099-67070259	1	1
AK126212	chr12:131168982-131169809	1	1
AK025470	chr5:73241134-73241717	1	1
MRPL37	chr1:54438016-54439085	1	1
AK127166	chr4:110442625-110443929	1	1
MRPL30	chr2:99294979-99295318	1	1
WDR21A	chr14:72462213-72463607	1	1
RHBDL1	chr16:664994-666298	1	1
TRIM6-TRIM34	chr11:5597549-5597819	1	1
CD300A	chr17:69990144-69990517	1	1
IL10RA	chr11:117361021-117363245	1	1
IL10RB	chr21:33559848-33561014	1	1
NUP85	chr17:70712498-70713723	1	1
ZNF592	chr15:83092211-83093582	1	1
ZNF593	chr1:26368447-26369615	1	1
PRO1580	chr5:139998699-139999911	1	1
KIAA0802	chr18:8774225-8775617	1	1
NLK	chr17:23392565-23394357	1	1
IGF2	chr11:2117024-2119299	1	1
NUDT9	chr4:88562444-88563238	1	1
NUDT4	chr12:92304001-92304315	1	1
C14orf80	chr14:105027077-105028802	1	1
PHLDB2	chr3:113060407-113061806	1	0
ZNF336	chr20:23293318-23294772	1	1
EPHX2	chr8:27427630-27428338	1	1
RPLP2	chr11:799120-800433	1	1
LRRC3B	chr3:26639017-26640507	1	1
BX538093	chr11:102664751-102665016	1	1
NDFIP1	chr5:141467959-141469260	1	1
CIB1	chr15:88577643-88579347	1	1
AY358455	chr3:47025452-47027236	1	1
PTCHD1	chrX:23261043-23263623	1	1
CXADR	chr21:17806505-17807922	1	1
C14orf121	chr14:23590396-23592060	1	1
LRRC33	chr3:197865975-197866302	1	1
LRRC35	chr11:120399437-120400401	1	1
LRRC36	chr16:65917476-65918342	1	1
MFN2	chr1:11962356-11963583	1	1
KTN1	chr14:55115966-55117680	1	1
BMPER	chr7:33930380-33930601	1	0
CLCNKA	chr1:16227505-16227839	1	0
GPRASP2	chrX:101853412-101855134	1	1
RNUXA	chr5:125964037-125965548	1	1
AF357221	chr15:73817178-73818552	1	1
CR626109	chr1:109557755-109559148	1	1
TJAP1	chr6:43580595-43581082	0	1
SLC16A3	chr17:77779150-77783157	1	1
SLC16A2	chrX:73556878-73559134	1	1
BC092500	chr16:67434323-67435635	1	1
BCKDHB	chr6:80990631-80990995	1	1
DYNLL2	chr17:53515085-53516710	1	1
UQCRQ	chr5:132229371-132230875	1	1
UQCRH	chr1:46540395-46542177	1	1
LOC155060	chr7:148609412-148610442	1	1
FLJ20643	chr19:54648374-54648815	1	1
CACNA1E	chr1:179718036-179719683	1	1
FCAR	chr19:60084720-60085087	1	1
TTC16	chr9:129529791-129530030	1	1
TTC13	chr1:229182587-229182948	1	1
TTC12	chr11:112689787-112691286	1	1
SLC22A15	chr1:116346454-116346766	1	1
C3orf60	chr3:49033199-49034851	1	1
FLJ32658	chr19:54608185-54608826	0	1
SLC31A1	chr9:115022845-115024062	1	1
ZFP90	chr16:67130299-67131501	1	1
ZFP91	chr11:58102000-58104036	1	1
PPM1M	chr3:52254205-52255818	1	1
PPM1L	chr3:161954936-161957298	1	1
DALRD3	chr3:49033199-49034851	1	1
AK126796	chr10:126168147-126168466	1	1
PCDHA10	chr5:140325784-140327852	1	1
PCDHA11	chr5:140325784-140327852	1	1
PCDHA13	chr5:140325784-140327852	1	1
PAX9	chr14:36200290-36201554	1	1
PTPN6	chr12:6930635-6931173	1	0
BTF3	chr5:72829587-72830933	1	1
DDR2	chr1:160917831-160918127	1	0
BC050659	chr7:94122725-94123848	1	1
LRCH4	chr7:100020767-100022386	1	1
LRCH1	chr13:46024773-46026721	1	1
LRCH3	chr3:199001960-199003274	1	1
C15orf39	chr15:73280687-73282208	1	1
CR610474	chr17:7427255-7428436	1	1
GPNMB	chr7:23253352-23254600	1	0
PSMA1	chr11:14621465-14623339	1	1
PSMA7	chr20:60151151-60153372	1	1
SLC22A18AS	chr11:2879408-2881754	1	1
EIF2C4	chr1:36045645-36047030	1	1
EIF2C1	chr1:36120769-36122168	1	1
KCNJ3	chr2:155261963-155264422	1	1
KCNJ2	chr17:65676487-65677597	1	0
AGPAT3	chr21:44108398-44111166	1	1
CMYA5	chr5:79020909-79022277	1	1
LIN10	chr16:65700567-65702002	1	1
TOP1	chr20:39090366-39091900	1	1
MANBAL	chr20:35351168-35352151	1	1
C19orf36	chr19:2046775-2048675	1	1
C19orf30	chr19:4721869-4722205	1	1
C19orf33	chr19:43487450-43487994	1	1
OSTF1	chr9:76915690-76915917	1	1
MPPED1	chr22:42161667-42161934	1	1
CR622108	chr20:60130000-60132132	1	1
AY358738	chr3:98014732-98016644	1	1
NIFIE14	chr19:40727316-40728824	1	1
SRP9	chr1:224031531-224032674	1	1
CR615599	chr14:100368891-100371256	1	1
MGC33657	chr2:120085347-120085617	1	1
OGG1	chr3:9765530-9767091	1	1
C16orf48	chr16:66257291-66259828	1	1
HSDL2	chr9:114232664-114232970	1	1
SOCS1	chr16:11255942-11258301	1	1
SOCS2	chr12:92488645-92491099	1	1
AK097792	chr3:129818140-129819794	1	1
NGRN	chr15:88609371-88610557	1	1
FN3K	chr17:78286097-78287441	1	1
MRPL10	chr17:43263422-43264615	0	1
MRPL14	chr6:44202428-44204303	1	1
CDC25B	chr20:3724190-3725580	1	1
UAP1	chr1:160797056-160798947	1	1
DCUN1D2	chr13:113192216-113193968	1	1
ITPR1	chr3:4509362-4510567	1	1
USMG5	chr10:105145680-105146711	1	1
AK126095	chr19:4633674-4634654	1	1
CASKIN2	chr17:71023065-71025773	1	1
RNF125	chr18:27851958-27853540	1	1
IL17RC	chr3:9941916-9942284	1	1
IL17RB	chr3:53860942-53861165	1	1
FOXR1	chr11:118347085-118348208	1	1
OPN4	chr10:88410798-88411124	1	1
AVEN	chr15:32117696-32118833	1	1
TEF	chr22:40106831-40108428	1	1
REPS2	chrX:16874337-16875510	1	1
RAP2A	chr13:96883495-96885118	1	1
TOE1	chr1:45577753-45579407	1	1
LOC442425	chr9:78824054-78825953	1	1
AK129982	chr8:12454154-12454483	1	1
CT45-1	chrX:134674650-134674900	1	1
AK126635	chr11:856308-856832	1	0
EMILIN1	chr2:27161459-27163760	1	1
DDX24	chr14:93616635-93617973	1	1
PIAS1	chr15:66169494-66169770	1	1
HIVEP1	chr6:12119140-12121480	1	1
ZNF317	chr19:9131535-9132171	1	1
OVOL1	chr11:65310017-65312490	1	1
P2RX2	chr12:131704673-131706118	1	1
P2RX4	chr12:120131670-120132934	1	1
HADHB	chr2:26361893-26362225	1	1
CG018	chr13:31899276-31900771	1	1
PLXNB3	chrX:152692303-152693083	1	1
RTF1	chr15:39496091-39497204	1	1
LRRC54	chr11:76170742-76173473	1	0
SHARPIN	chr8:145230329-145232715	1	1
FKBP14	chr7:30034089-30035192	1	1
FKBP10	chr17:37226619-37227953	1	1
TKTL1	chrX:153176522-153177478	1	0
FKBP11	chr12:47607048-47607313	1	1
BX648774	chr2:65136238-65138189	1	1
AK024413	chr1:39763797-39765098	1	1
OSBPL9	chr1:51967286-51968537	1	1
TRIM50A	chr7:72364115-72365099	1	1
C19orf4	chr19:18583290-18585333	1	1
HSPC159	chr2:64534293-64536190	1	1
MYST4	chr10:76337176-76337464	1	1
ARHGAP15	chr2:144100437-144101119	1	1
BC012876	chr22:21556037-21556285	1	0
ARHGAP10	chr4:148897977-148898323	1	1
CAPZB	chr1:19597765-19598102	1	1
GABRG2	chr5:161426786-161428267	1	1
GPR137B	chr1:234371361-234373489	1	1
AHSA2	chr2:61257097-61258772	1	1
AK095564	chr1:19531421-19531625	1	1
PDAP1	chr7:98843552-98844803	1	1
AK122760	chr1:54438016-54439085	1	1
PARD6B	chr20:48780233-48782454	1	1
RPIP8	chr17:39740439-39742214	1	1
AK056484	chr7:26404419-26405361	1	1
FRMPD1	chr9:37640278-37641434	1	1
LMO7	chr13:75279114-75279358	1	1
hCAP-D3	chr11:133598857-133600885	1	1
ATPAF2	chr17:17882746-17883917	1	1
GJB1	chrX:70359630-70361714	1	1
GJB3	chr1:35019176-35020535	1	1
DDX18	chr2:118300000-118300236	0	1
PSMC1	chr14:89803421-89803722	1	1
PSMC5	chr17:59257529-59259196	1	1
MLSTD1	chr12:29192864-29194390	1	1
TRIP10	chr19:6701084-6701394	1	0
TRIP13	chr5:945370-946573	1	1
BC063426	chr19:3071849-3074548	1	1
CLSTN3	chr12:7201710-7202886	1	1
PGCP	chr8:97799424-97799679	1	1
SLC32A1	chr20:36785784-36787327	1	1
CDKN2C	chr1:51206310-51208566	1	1
EDEM1	chr3:5203412-5205123	1	1
INPP5F	chr10:121474885-121475571	1	1
TAS1R1	chr1:6562071-6563522	1	1
NFATC4	chr14:23905511-23906325	1	1
LOC255374	chr7:99562116-99562629	1	1
AJ632296	chr5:129267165-129269692	1	1
FAM73B	chr9:130838019-130839210	1	1
MYCBPAP	chr17:45940304-45941414	1	1
AP2B1	chr17:30938308-30938916	1	0
HSBP1	chr16:82400349-82400653	1	1
CR619928	chr10:30762468-30763915	1	1
GFER	chr16:1973186-1975011	1	1
PPP1R14C	chr6:150505191-150506532	1	1
AK125698	chr1:226397954-226399161	1	1
PCDH17	chr13:57102897-57105227	1	1
ALKBH7	chr19:6322977-6324953	1	1
RALB	chr2:120726244-120727656	1	1
RALA	chr7:39629164-39630549	1	1
C8orf55	chr8:143804878-143806635	1	1
BC027976	chr20:60394917-60397087	1	1
LIME1	chr20:61837606-61842967	1	1
RNF144	chr2:6974395-6976129	1	1
C20orf35	chr20:43424676-43425690	1	1
MSH3	chr5:80021474-80021764	1	1
FLJ25715	chr18:75539884-75541381	1	1
MSH6	chr2:47863033-47864531	1	1
MYOCD	chr17:12509415-12510295	1	1
C16orf44	chr16:83246901-83247463	1	1
COPG	chr3:130450460-130451545	1	1
LOC51334	chr5:119827503-119829579	1	1
GJA12	chr1:226411877-226413674	1	1
ALPPL2	chr2:232979634-232979981	1	0
LOC283849	chr16:65782883-65783940	1	1
GPR137	chr11:63809745-63810545	1	1
ATP6V1C1	chr8:104152966-104153263	1	1
ATF7IP	chr12:14421348-14421730	1	1
AK057071	chr9:73715060-73716630	1	1
PPP1R3F	chrX:49012602-49014330	1	1
RIP	chr17:5266633-5267336	1	1
ZNF619	chr3:40492873-40493984	1	1
NME4	chr16:386573-388185	1	1
GRINL1A	chr15:55785605-55786497	1	1
RAI16	chr8:22002063-22003664	1	1
RBAK	chr7:5051536-5052657	1	1
TEKT2	chr1:36321947-36322856	1	1
PNPLA1	chr6:36360333-36361133	1	1
FOS	chr14:74814916-74816289	1	1
KATNAL2	chr18:42784771-42785086	1	1
AK095683	chr6:3203639-3205150	1	1
C1orf41	chr1:54183406-54185149	1	1
ARL2	chr11:64537592-64538956	1	1
COMT	chr22:18319317-18319654	1	1
UAP1L1	chr9:139091142-139093708	1	1
ADAM23	chr2:207080071-207080312	1	1
GLCE	chr15:67239269-67240764	1	0
GSTM4	chr1:109999807-110000705	1	1
RBMS3	chr3:29639068-29639598	1	1
AEBP2	chr12:19497873-19498200	1	1
DKFZp686O24166	chr11:17354821-17355415	1	1
GDF1	chr19:18840294-18841220	1	1
GDF5	chr20:33485717-33485938	1	1
ANXA4	chr2:69821943-69823437	0	1
MCM2	chr3:128806137-128806350	1	1
DUSP15	chr20:29921344-29922571	1	1
BC108694	chr8:42247409-42248950	1	1
EPC2	chr2:149117990-149119455	1	1
TSR1	chr17:2185965-2188206	1	1
OPRD1	chr1:29010671-29012245	1	1
C3orf29	chr3:9665668-9666533	1	1
ISL2	chr15:74421480-74423172	1	1
ZNF141	chr4:320074-321897	1	1
CPT2	chr1:53435106-53436223	1	1
C20orf26	chr20:20281821-20282104	0	1
SOD3	chr4:24410006-24411179	1	1
SOD1	chr21:31953368-31954518	1	1
FLJ90652	chr16:29913352-29915747	1	1
BAMBI	chr10:29005675-29007148	1	1
KCNN2	chr5:113724850-113727000	1	1
PKIG	chr20:42593307-42594749	1	1
ZADH1	chr14:73387698-73389358	1	1
NIT2	chr3:101535611-101536781	1	1
CCDC60	chr12:118319782-118320815	1	1
CCDC63	chr12:109769241-109769659	1	1
SLC35A4	chr5:139923651-139924977	1	1
SLC35A1	chr6:88238728-88239915	1	1
SLC35A3	chr1:100244622-100244894	0	1
NXF4	chrX:101692810-101693579	1	1
U09366	chr20:18244656-18244865	0	1
PGM5	chr9:70321757-70322014	1	1
MGC14288	chr12:48794090-48794904	1	1
PGM3	chr6:83959395-83960883	1	0
SART2	chr6:116798117-116799802	1	1
SART1	chr11:65485197-65486809	1	1
CDC26	chr9:115077185-115078153	1	1
HOXD13	chr2:176665293-176666785	1	1
PDZD7	chr10:102780006-102782420	1	1
PDZD3	chr11:118561143-118561557	1	1
FAM105B	chr5:14717070-14718451	1	1
CRKRS	chr17:34871303-34872145	1	0
DAZAP1	chr19:1358325-1360033	1	1
KIAA1804	chr1:231529635-231531202	1	1
BCAP31	chrX:152641977-152644226	1	1
METTL1	chr12:56451580-56453401	1	1
AK124906	chr3:2121639-2122423	1	1
C1orf101	chr1:242690686-242691536	1	1
KCTD7	chr7:65730610-65731944	1	1
KCTD5	chr16:2696473-2697717	1	1
C1orf108	chr1:39228990-39230288	1	1
PCAF	chr3:20056247-20057690	1	1
VISA	chr20:3774800-3776112	1	1
SERPINA5	chr14:94126795-94127483	1	1
HCFC1	chrX:152890941-152891584	1	1
LOC388284	chr16:66257291-66259828	1	1
CABLES2	chr20:60394917-60397087	1	1
MOV10L1	chr22:48869960-48871335	1	1
RNF166	chr16:87299362-87300968	1	1
RNF165	chr18:42291128-42291477	1	1
ZBTB40	chr1:22650322-22651902	1	1
PDPK1	chr16:2583955-2584319	1	1
NTNG1	chr1:107484100-107486216	1	1
TAZ	chrX:153292740-153294231	1	1
MRPL54	chr19:3712344-3712933	1	1
MRPL52	chr14:22368410-22369274	1	1
IQCC	chr1:32443045-32444696	1	1
WDTC1	chr1:27432834-27434383	1	1
SYAP1	chrX:16671616-16671942	1	1
POP7	chr7:100141089-100143100	1	1
CTCF	chr16:66194166-66194464	1	1
MMP15	chr16:56616468-56618274	1	1
BC008131	chr10:6253544-6253932	1	1
AK128093	chr16:3026161-3027492	1	1
GPAA1	chr8:145208973-145210347	0	1
SRGAP1	chr12:62523436-62525000	1	1
DLK1	chr14:100262195-100263776	1	1
P2RY11	chr19:10082632-10083536	1	1
GARNL3	chr9:129192780-129193156	1	1
ADPN	chr22:42650264-42651782	1	1
LASP1	chr17:34278747-34280307	1	1
BANF1	chr11:65525385-65527033	1	1
FLJ35816	chr4:1134098-1134454	0	1
ARL8B	chr3:5138897-5139892	1	1
C1orf69	chr1:226419704-226420724	1	1
AHSG	chr3:187818905-187819543	1	1
TTC7A	chr2:47020869-47022953	1	1
GYG2	chrX:2756307-2757659	1	1
FLJ90396	chr19:12582110-12583306	1	1
IL32	chr16:3059299-3059576	1	1
GAS6	chr13:113546234-113547863	1	1
FLJ22349	chr22:40525874-40527136	1	1
EEFSEC	chr3:129354196-129355588	1	1
PROM2	chr2:95302930-95303281	1	1
PDGFRL	chr8:17478307-17479579	1	1
CSF1	chr1:110254224-110256062	1	1
AZU1	chr19:778293-779016	1	1
AY513723	chr20:47332400-47332647	1	1
BC071927	chr20:60394917-60397087	1	1
AK126441	chr4:143985984-143987944	1	1
ANXA3	chr4:79718308-79718534	1	1
LOC374920	chr19:53364942-53366423	1	1
OSCAR	chr19:59297249-59298405	1	1
ZNF167	chr3:44571244-44572109	1	1
TXNRD1	chr12:103208378-103208567	1	1
ET	chr17:72244040-72246056	1	1
ADSSL1	chr14:104260816-104262194	1	1
NASP	chr1:45821366-45823358	1	1
DNAH1	chr3:52326248-52327379	1	1
DNAH8	chr6:39030756-39031000	1	1
DNAH9	chr17:11490380-11490707	1	1
RPL7L1	chr6:42955240-42955727	1	1
CCDC47	chr17:59204267-59205868	1	1
CCDC45	chr17:59932037-59934338	1	1
FOXE1	chr9:99654861-99657550	1	1
LAG3	chr12:6752710-6754077	1	1
SPRY1	chr4:124538640-124540309	1	1
COASY	chr17:37971180-37973290	1	1
CDKL5	chrX:18537330-18537774	1	1
AK057137	chr22:18573724-18574398	1	0
FBXO24	chr7:100020767-100022386	1	1
ACPL2	chr3:142432618-142434141	1	1
AIM1	chr6:107066110-107067524	1	1
XG	chrX:2737927-2738684	1	1
GNB3	chr12:6820261-6820553	1	1
GNB2	chr7:100108863-100114765	1	1
NOL5A	chr20:2580618-2581827	1	1
FOXB1	chr15:58083316-58086138	1	1
AK130324	chr19:54695744-54696068	1	1
MDS028	chr12:2791782-2792639	1	1
IL18BP	chr11:71387394-71388492	1	0
IQGAP1	chr15:88731905-88733258	1	1
RPE	chr2:210575004-210576200	1	1
WNT9B	chr17:42283352-42284595	1	1
PCMTD2	chr20:62360889-62361987	1	1
NDUFS8	chr11:67554055-67555198	1	1
DKFZP564O0823	chr4:76076855-76078530	1	1
TRIM35	chr8:27223747-27225064	1	1
CCNB3	chrX:50088845-50089204	0	1
VPS16	chr20:2792395-2793010	1	0
C1orf126	chr1:15351327-15353597	1	1
HBM	chr16:155290-156598	1	1
AK125383	chr20:34584766-34585112	1	1
bA16L21.2.1	chr9:113433020-113434386	1	0
PCCA	chr13:99584045-99584359	1	1
AUP1	chr2:74609743-74611581	1	1
RNF185	chr22:29885717-29886527	1	1
TCF7L1	chr2:85213502-85216107	1	1
RNF182	chr6:14032580-14034155	1	1
PNPO	chr17:43373570-43374940	1	0
RBX1	chr22:39676641-39678054	1	0
GBF1	chr10:104125039-104125313	1	1
AF116704	chr17:8032505-8034482	1	1
CR592461	chr10:12286549-12286835	1	1
BC047782	chr17:71486294-71487615	1	1
SYT12	chr11:66546710-66547785	1	1
AK123605	chr1:14018862-14019168	1	1
SYT14	chr1:208177447-208178666	1	1
CHCHD6	chr3:127952612-127952947	1	1
AK126123	chr4:8294361-8295354	1	1
AF495723	chr3:46908544-46909462	1	1
RWDD2	chr6:83959395-83960883	1	0
CDC14A	chr1:100590181-100591509	1	1
PHF7	chr3:52418683-52420431	1	1
GPR173	chrX:53094275-53095382	1	1
GPR177	chr1:68428729-68428978	1	1
TCHP	chr12:108822090-108823070	1	1
EFCBP2	chr16:82558876-82560702	1	1
STRN4	chr19:51940422-51942249	1	1
C10orf7	chr10:12286549-12286835	1	1
AK130440	chr2:234042630-234043026	1	1
FLJ10847	chr17:19422283-19422889	1	1
RPS21	chr20:60394917-60397087	1	1
FLJ11712	chr13:50410802-50411131	1	1
ATRN	chr20:3399124-3400611	1	1
CHMP1B	chr18:11841004-11841821	1	1
AK094115	chr3:197122410-197122767	1	1
UCHL3	chr13:75021276-75022181	1	1
RARRES3	chr11:63059934-63060317	1	1
MSL3L1	chrX:11685508-11687257	1	1
DDX3X	chrX:41078147-41079484	1	1
BC030535	chr4:186361286-186362742	1	1
KIAA0240	chr6:42911389-42911661	1	1
CR749350	chr18:70133530-70134445	1	1
NIF3L1	chr2:201463626-201464005	1	1
CASP7	chr10:115428765-115430094	1	1
CASP2	chr7:142694924-142696169	1	1
QSCN6	chr1:178389911-178391559	1	1
LOC90580	chr19:10899029-10901345	1	0
[truncated: 939 more rows]
