# Supplementary material for: Genome-wide analysis of alternative promoters of human genes using a custom promoter tiling array
Source: BMC Genomics. 2008 Jul 25;9:349. doi: 10.1186/1471-2164-9-349 (PMC2527337; doi:10.1186/1471-2164-9-349)
Supplement: Additional File 3 — List of genes with 2 promoters, both active and not affected by E2 treatment. Column 1 shows the Gene symbol, columns 2 and 3 give the genomic location of the alternative promoters – promoter 1 and promoter 2 (hg18 build); columns 4,5,6 and 7 show the activity of the two promoters (1 – active and 0 – inactive) in E2- and E2+ conditions. [file 1471-2164-9-349-S3.xls]

## Sheet: Supplementary Table 2
Gene	Promoter Location (1)	Promoter Location (2)	E2- (prom1)	E2- (prom2)	E2+ (prom1)	E2+ (prom2)
RNF11	chr1:51474172-51475574	chr1:51484460-51484832	1	1	1	1
PMM2	chr16:8815027-8815376	chr16:8834017-8834337	1	1	1	1
DHX8	chr17:38916203-38917233	chr17:38941342-38941616	1	1	1	1
SP2	chr17:43327629-43329270	chr17:43347501-43347796	1	1	1	1
ATP2A1	chr16:28798179-28799475	chr16:28817892-28818237	1	1	1	1
ITGA3	chr17:45487662-45489082	chr17:45494314-45494620	1	1	1	1
ITGA6	chr2:172999704-173001493	chr2:173055594-173056092	1	1	1	1
SWAP70	chr11:9641972-9643136	chr11:9693533-9693866	1	1	1	1
FBXL11	chr11:66641962-66644247	chr11:66731517-66731705	1	1	1	1
FLJ14466	chr12:120548265-120550064	chr12:120563889-120564514	1	1	1	1
GRN	chr17:39777349-39778952	chr17:39785192-39787258	1	1	1	1
CHST3	chr10:73393494-73395259	chr10:73436964-73438854	1	0	1	1
CHST7	chrX:46317864-46320107	chrX:46324704-46325028	1	1	1	1
ITGAX	chr16:31277767-31278075	chr16:31279073-31279428	1	1	1	1
ITGAM	chr16:31184859-31185206	chr16:31246857-31247218	1	1	1	1
ARTN	chr1:44171335-44172386	chr1:44173471-44175386	1	1	0	1
COX4I1	chr16:84389360-84389736	chr16:84390077-84391403	1	1	1	1
PIPOX	chr17:24396804-24397148	chr17:24408015-24408410	1	1	1	1
RLF	chr1:40413348-40413670	chr1:40436582-40436883	1	1	1	1
MCF2L	chr13:112703626-112704589	chr13:112791839-112794332	1	1	1	1
ATP1A1	chr1:116716596-116718496	chr1:116747921-116748784	1	0	1	1
IFT81	chr12:109046090-109046903	chr12:109072028-109072366	1	1	1	1
TNRC5	chr6:43004668-43005844	chr6:43012798-43013096	1	1	1	1
CFD	chr19:811313-812173	chr19:812504-814135	1	1	1	1
BC109190	chr1:205884582-205885925	chr1:205908967-205910093	1	1	0	1
SIX6	chr14:60045118-60045998	chr14:60047450-60047704	1	1	1	0
SIX3	chr2:45022543-45023375	chr2:45024840-45025705	1	1	1	1
FBXO6	chr1:11646374-11647334	chr1:11651350-11651986	1	1	1	1
2007-09-03	chr22:40701674-40703366	chr22:40720455-40721763	1	1	1	1
AK126787	chr15:51990966-51991294	chr15:51993880-51994288	1	1	1	1
DPYSL4	chr10:133848778-133851309	chr10:133866968-133867601	1	0	1	1
KRTAP10-11	chr21:44890646-44890834	chr21:44891275-44892372	1	1	1	1
IGFBP4	chr17:35852512-35854797	chr17:35855611-35855938	1	1	1	1
ZNF114	chr19:53466227-53466970	chr19:53480502-53481128	1	1	1	1
DCTN6	chr8:30133003-30134021	chr8:30146792-30147109	1	1	1	1
SMAP1L	chr1:40616328-40616865	chr1:40659579-40660445	1	1	1	1
BC101062	chr17:30500679-30500974	chr17:30502083-30502613	1	1	1	1
NLGN2	chr17:7251740-7252910	chr17:7259931-7262592	1	1	1	1
NLGN3	chrX:70280806-70281517	chrX:70305883-70307386	1	1	1	1
NUP107	chr12:67366674-67367562	chr12:67382271-67382621	0	1	1	1
KIAA1199	chr15:78858079-78860067	chr15:78939948-78940325	1	1	1	1
FAM32A	chr19:16156847-16158198	chr19:16161069-16161415	1	1	1	1
ZAP70	chr2:97706372-97707888	chr2:97717226-97717422	1	1	1	1
OGFR	chr20:60906001-60907982	chr20:60913820-60915933	1	1	1	1
RAC1	chr7:6380305-6381388	chr7:6407923-6408520	1	0	1	1
PBX3	chr9:127547967-127550018	chr9:127550321-127551083	1	1	1	1
AIRE	chr21:44529658-44530743	chr21:44537456-44538344	1	1	0	1
ERGIC1	chr5:172193127-172194505	chr5:172309458-172309674	1	1	1	1
CALM1	chr14:89932576-89934557	chr14:89936988-89937634	1	1	1	1
MBNL1	chr3:153493277-153493544	chr3:153573756-153574095	1	1	1	1
PTPN11	chr12:111340566-111341851	chr12:111423330-111423631	1	1	1	1
FLJ35784	chr19:7471491-7472707	chr19:7476818-7477957	1	1	1	1
GALR1	chr18:73090347-73091103	chr18:73099305-73099564	1	1	1	1
AK128642	chr4:81475618-81476747	chr4:81526169-81527250	1	1	1	1
HABP4	chr9:98251476-98253031	chr9:98291391-98291726	1	1	1	1
DMRTB1	chr1:53699096-53699306	chr1:53702907-53703196	1	1	0	1
NDRG4	chr16:57054308-57056118	chr16:57078688-57079419	1	1	1	1
MRC2	chr17:58058209-58059738	chr17:58120573-58120930	1	1	1	1
FLJ36208	chr16:556851-557143	chr16:559345-560656	1	1	0	1
CHMP7	chr8:23156931-23157275	chr8:23159629-23160769	1	1	1	0
CHMP6	chr17:76579599-76580048	chr17:76584930-76585255	1	1	1	1
SRC	chr20:35406322-35408911	chr20:35445666-35447037	1	1	1	1
GALNTL1	chr14:68865341-68865720	chr14:68888308-68888696	1	1	1	1
EIF2AK4	chr15:38013175-38013887	chr15:38055566-38056524	1	1	1	1
LRRC23	chr12:6883793-6885150	chr12:6893608-6895322	1	1	1	1
PRKY	chrY:7201341-7202890	chrY:7243724-7244100	1	1	1	1
C14orf131	chr14:101855150-101856617	chr14:101867579-101867963	1	1	1	1
PIGB	chr15:53398113-53398900	chr15:53427940-53428187	1	1	1	1
SRRM2	chr16:2741999-2743728	chr16:2753795-2757022	1	1	1	1
AY358510	chr17:73664834-73665228	chr17:73665706-73666054	1	1	1	1
AK130030	chr11:3796972-3797303	chr11:3798775-3799339	1	1	1	1
SEC61A1	chr3:129253011-129254693	chr3:129267743-129268522	1	1	1	1
ALPL	chr1:21707826-21709495	chr1:21718794-21719030	1	1	1	1
BMP2	chr20:6695934-6697394	chr20:6698149-6699042	1	1	1	1
C1orf33	chr1:19450008-19451299	chr1:19457631-19458143	1	1	1	1
RASSF3	chr12:63289891-63291357	chr12:63337637-63337913	1	1	0	1
CHD3	chr17:7731487-7732024	chr17:7736901-7737755	1	1	1	1
CHD9	chr16:51645727-51647355	chr16:51699039-51699384	1	1	1	1
DLNB14	chr11:118373464-118374835	chr11:118386971-118388222	1	1	0	1
TTC4	chr1:54952965-54954516	chr1:54974749-54975045	1	1	1	1
TTC1	chr5:159368528-159368932	chr5:159423002-159423241	1	1	0	1
MLL	chr11:117810968-117813324	chr11:117873125-117873413	1	1	1	1
GRASP	chr12:50685843-50688125	chr12:50693942-50696005	1	1	1	1
FHOD3	chr18:32130752-32132631	chr18:32552199-32552528	1	1	1	1
FAM69B	chr9:138725999-138727694	chr9:138728291-138728569	1	1	1	1
CORO7	chr16:4360912-4362996	chr16:4370193-4370323	1	1	1	1
VPS13A	chr9:78981555-78983174	chr9:79169048-79169294	1	1	1	1
DBNL	chr7:44054257-44054623	chr7:44062807-44063145	1	0	1	1
AKAP1	chr17:52539944-52541042	chr17:52552402-52552742	1	1	1	1
BC065204	chr9:135880221-135882007	chr9:135886136-135886798	1	1	1	1
MAP3K8	chr10:30762468-30763915	chr10:30774923-30775149	1	1	1	1
DNAJC4	chr11:63753881-63755113	chr11:63757762-63759461	1	1	1	1
RAP1B	chr12:67307214-67308232	chr12:67315672-67316053	1	1	1	1
IPO11	chr5:61743751-61744763	chr5:61920020-61920297	1	1	1	1
LOC388503	chr19:10021717-10022097	chr19:10043709-10044013	1	1	1	1
ACAT1	chr11:107496896-107498117	chr11:107522513-107522820	1	1	1	1
LIMD1	chr3:45609977-45611434	chr3:45652743-45652887	1	1	1	1
TRIM41	chr5:180582206-180584310	chr5:180593730-180595195	1	1	1	1
ATOH8	chr2:85833618-85835959	chr2:85852868-85854153	1	1	1	1
PEX3	chr6:143824514-143824783	chr6:143836475-143836784	1	1	1	1
CR606470	chr17:35036391-35038414	chr17:35046310-35047827	1	1	1	1
SLC37A2	chr11:124437711-124438900	chr11:124464265-124464733	1	1	1	1
SLC37A1	chr21:42806334-42808337	chr21:42834426-42834697	1	1	1	1
CDK10	chr16:88279875-88281436	chr16:88289062-88289502	1	1	1	1
PI4KII	chr10:99389817-99391298	chr10:99392647-99392899	1	1	1	1
KIAA1542	chr11:565084-566670	chr11:567113-567306	1	1	1	1
LRRC49	chr15:68971086-68972352	chr15:68995861-68996142	1	1	1	1
FLJ22531	chr11:66285862-66286652	chr11:66366900-66368150	1	1	1	1
B3GNT7	chr2:231967991-231969304	chr2:231970979-231971861	1	1	1	1
B3GNT1	chr2:62275960-62278008	chr2:62290884-62291159	1	1	1	1
ADRA2A	chr10:112826411-112827253	chr10:112827922-112829027	1	1	1	1
GUK1	chr1:226393756-226394992	chr1:226397954-226399161	1	1	1	1
SYT8	chr11:1809902-1811135	chr11:1815069-1816059	1	1	1	1
MYCNOS	chr2:15998055-15998306	chr2:15999111-16000909	1	1	1	0
HSPC142	chr19:17240515-17240915	chr19:17247335-17247839	1	1	1	1
SCHIP1	chr3:160803034-160803394	chr3:160963457-160965899	1	1	1	1
ADAM32	chr8:39204468-39204768	chr8:39214028-39214354	1	0	1	1
AK026467	chr19:40514520-40515427	chr19:40519881-40520190	1	1	1	1
LLGL2	chr17:71031932-71034082	chr17:71045597-71045894	1	1	1	1
SLC22A11	chr11:64087921-64088799	chr11:64091676-64092493	1	1	1	1
MGC4562	chr15:64372401-64374010	chr15:64386975-64387361	1	1	1	1
PTK7	chr6:43151240-43153636	chr6:43206050-43206780	1	1	1	0
GAL3ST2	chr2:242391016-242392565	chr2:242397701-242399174	1	1	1	1
LOC124842	chr17:29931744-29933334	chr17:29977040-29978192	1	1	1	1
ATG16L2	chr11:72202169-72203647	chr11:72210236-72211488	1	1	1	1
ARHGDIG	chr16:269823-271489	chr16:272803-273357	1	1	1	1
C3orf37	chr3:130479696-130480921	chr3:130481285-130481520	1	1	1	1
TANC1	chr2:159532980-159534798	chr2:159606625-159607009	1	1	1	1
CES2	chr16:65524868-65527276	chr16:65536245-65536575	1	1	1	1
LMNA	chr1:154350711-154352171	chr1:154373971-154376543	1	1	0	1
C20orf14	chr20:62108865-62109399	chr20:62118425-62118803	1	1	1	1
PDPN	chr1:13782256-13783539	chr1:13804968-13805331	1	1	1	1
BC059369	chr20:37023595-37024935	chr20:37085620-37085933	1	1	0	1
PLA2G5	chr1:20275059-20275384	chr1:20279510-20279834	1	1	1	1
ERBB3	chr12:54759520-54760964	chr12:54777717-54778190	1	1	1	1
SPEN	chr1:16046106-16047756	chr1:16135044-16135485	1	1	1	1
FKBP1B	chr2:24125456-24126932	chr2:24127244-24127477	1	1	1	1
FBLIM1	chr1:15957147-15958764	chr1:15983214-15984172	1	1	1	1
MAP1B	chr5:71438413-71440000	chr5:71510736-71511746	1	1	1	1
UNC5B	chr10:72641168-72643370	chr10:72646808-72647761	1	1	1	1
KRT7	chr12:50912089-50913994	chr12:50916260-50916499	1	1	1	1
RP11-19J3.3	chr9:94389749-94390134	chr9:94411637-94411935	1	1	1	1
PPP1R15A	chr19:54066942-54067734	chr19:54068283-54069895	1	1	1	1
HMG20B	chr19:3523367-3525656	chr19:3528100-3529579	1	1	1	1
KLF17	chr1:44356996-44357964	chr1:44359394-44359674	1	1	1	1
TFAP2C	chr20:54637294-54638276	chr20:54638628-54640331	1	1	1	1
TFAP2B	chr6:50895149-50896191	chr6:50899066-50899883	1	1	1	1
PCNP	chr3:102783090-102783443	chr3:102785757-102786453	1	1	1	1
PCNT	chr21:46616392-46616715	chr21:46683624-46683877	1	1	1	1
TENC1	chr12:51726496-51728437	chr12:51733655-51735091	1	1	1	1
PCDHGB3	chr5:140848550-140849495	chr5:140850431-140852490	1	1	0	1
PCDHGB2	chr5:140848550-140849495	chr5:140850431-140852490	1	1	0	1
PCDHGB7	chr5:140848550-140849495	chr5:140850431-140852490	1	1	0	1
ATP9B	chr18:75088268-75088547	chr18:75196863-75197034	1	1	1	1
PCDHGB4	chr5:140848550-140849495	chr5:140850431-140852490	1	1	0	1
BOC	chr3:114412766-114414551	chr3:114470741-114471037	1	1	1	1
RREB1	chr6:7052321-7055058	chr6:7175159-7177021	1	1	1	1
WWC3	chrX:9942226-9944502	chrX:10071169-10071693	1	1	1	1
WWC1	chr5:167650673-167652690	chr5:167820657-167820932	1	1	1	1
INPP4A	chr2:98427388-98428933	chr2:98549545-98549887	1	1	1	1
GPR107	chr9:131855316-131856409	chr9:131886810-131887067	1	1	1	1
PHCA	chr11:76248908-76250250	chr11:76304117-76304454	1	1	1	1
MGMT	chr10:131154804-131156009	chr10:131238434-131238780	1	1	1	1
RNF8	chr6:37429019-37430185	chr6:37430498-37430809	1	1	1	1
ADRBK1	chr11:66789897-66791950	chr11:66808885-66810750	1	1	1	1
PCOLCE	chr7:100039297-100040706	chr7:100041010-100041789	1	1	1	1
CR620801	chr11:125730247-125731486	chr11:125787503-125787849	1	1	1	1
AK024110	chr3:9826257-9827561	chr3:9851107-9851345	1	0	1	1
BC103896	chr3:127725240-127726420	chr3:127743021-127744935	1	1	1	1
BAIAP3	chr16:1322890-1325465	chr16:1326903-1327717	1	1	1	1
2007-09-05	chr22:18081284-18082949	chr22:18084934-18087262	1	1	1	1
CR749360	chr17:35531025-35531965	chr17:35532279-35533273	1	1	1	1
NPR3	chr5:32746410-32747171	chr5:32747624-32749526	1	1	1	1
MYRIP	chr3:39825447-39827039	chr3:39961470-39961743	1	1	1	1
RAPGEFL1	chr17:35586841-35588264	chr17:35600513-35601862	1	1	1	1
PTPRU	chr1:29436274-29437455	chr1:29522972-29524371	1	1	1	1
ANKS1A	chr6:34964987-34965542	chr6:35150103-35150437	1	1	0	1
ADAM11	chr17:40191035-40192935	chr17:40207742-40209356	1	1	1	1
MMP25	chr16:3035842-3037716	chr16:3047363-3050066	1	1	1	1
SLC16A5	chr17:70594551-70596160	chr17:70607653-70608609	1	1	1	0
NDEL1	chr17:8306619-8306808	chr17:8314902-8315278	1	1	1	1
ZDHHC17	chr12:75681365-75682653	chr12:75691770-75692084	1	1	1	1
HIPK3	chr11:33235226-33236829	chr11:33241164-33241502	1	1	1	1
LARP4	chr12:49084216-49084594	chr12:49104181-49104533	1	1	1	1
COL15A1	chr9:100745161-100746987	chr9:100772533-100772860	1	0	1	1
UBE2D2	chr5:138920524-138921861	chr5:138985189-138985544	1	1	1	1
MLL4	chr19:40899133-40901684	chr19:40903542-40904736	1	1	1	1
FBXO36	chr2:230576681-230577212	chr2:230580293-230580671	1	1	1	1
AY359091	chr1:220857491-220858778	chr1:220883766-220884626	1	1	0	1
LONRF3	chrX:117992622-117993461	chrX:117993866-117994679	1	1	1	1
MORC3	chr21:36613706-36615066	chr21:36652163-36652501	1	1	1	1
E2F4	chr16:65782883-65783940	chr16:65789538-65791658	1	1	1	1
E2F3	chr6:20509700-20512565	chr6:20596640-20596939	1	1	1	1
PCDHGA10	chr5:140848550-140849495	chr5:140850431-140852490	1	1	0	1
SEC24C	chr10:75172927-75173177	chr10:75173566-75174511	1	1	1	1
ACCN2	chr12:48737068-48738353	chr12:48761053-48762695	1	1	1	1
HGFAC	chr4:3413145-3413739	chr4:3415460-3417593	1	1	1	1
TRIP6	chr7:100301572-100303395	chr7:100308656-100308939	1	1	1	1
FLJ45300	chr11:118986915-118987270	chr11:119006026-119006275	1	0	1	1
RUVBL2	chr19:54187959-54189170	chr19:54194042-54194591	1	1	1	1
NEK8	chr17:24079163-24080130	chr17:24093646-24093853	1	1	1	1
GPR160	chr3:171238051-171239387	chr3:171245460-171245662	1	1	1	1
MGC34646	chr8:62362892-62363612	chr8:62480653-62481029	1	1	1	1
CCDC9	chr19:52450974-52453182	chr19:52461865-52462497	1	1	1	1
TMEM14B	chr6:10855622-10856626	chr6:10861176-10861438	1	1	1	1
MTHFD2	chr2:74278581-74278805	chr2:74279120-74280326	1	1	1	1
MTHFD1	chr14:63924171-63925061	chr14:63980532-63981025	1	0	1	1
SAMD4B	chr19:44523671-44525574	chr19:44565775-44567280	1	1	1	1
ZNF346	chr5:176381727-176383125	chr5:176399278-176399545	1	1	0	1
DLL3	chr19:44681101-44682279	chr19:44689042-44690490	1	1	1	1
DLL4	chr15:39008319-39009164	chr15:39010098-39010457	1	0	1	1
DRG2	chr17:17931377-17932287	chr17:17947745-17948079	1	0	1	1
NKTR	chr3:42616649-42617754	chr3:42633267-42633490	1	1	1	1
KIF2C	chr1:44977631-44978626	chr1:44993719-44994085	1	1	1	1
ATP6AP1	chrX:153309566-153310885	chrX:153317745-153319706	1	1	1	1
M13930	chr8:128816694-128817025	chr8:128817383-128820681	0	1	1	1
XRCC3	chr14:103237175-103237731	chr14:103250632-103253328	1	1	1	1
MEIS1	chr2:66514537-66516143	chr2:66520216-66521639	1	1	1	0
PPP2R5A	chr1:210524096-210526356	chr1:210568054-210568406	1	1	1	1
H2AFY2	chr10:71482162-71483997	chr10:71530790-71531166	1	1	1	1
NOS3	chr7:150321607-150322074	chr7:150324225-150325302	1	1	1	1
CAPN10	chr2:241173890-241175659	chr2:241180685-241181393	1	1	1	1
RUNDC2A	chr16:11977438-11979369	chr16:12023107-12023388	1	1	1	1
MDS032	chr19:17186706-17188255	chr19:17189810-17190095	1	1	1	1
GTPBP5	chr20:60204167-60204496	chr20:60210645-60210970	1	1	1	1
EIF4A1	chr17:7416485-7418125	chr17:7422552-7424016	1	1	1	1
C8orf34	chr8:69405253-69406175	chr8:69693734-69694082	1	1	1	1
BCL3	chr19:49943464-49944629	chr19:49952514-49953996	1	1	1	1
NPEPL1	chr20:56700580-56702045	chr20:56709505-56709882	1	1	1	1
LRFN3	chr19:41118777-41120070	chr19:41122174-41123400	1	1	0	1
KIAA0391	chr14:34660596-34661896	chr14:34806618-34806904	1	1	1	1
TTYH1	chr19:59617869-59620259	chr19:59625039-59625330	1	1	1	1
CSNK1G2	chr19:1923709-1924090	chr19:1929323-1930770	1	1	1	1
PCGF4	chr10:22649390-22651055	chr10:22653905-22654792	1	1	1	1
ATP8B1	chr18:53466407-53466862	chr18:53468522-53468848	1	1	1	1
ASPHD1	chr16:29817724-29819766	chr16:29824733-29825454	1	1	1	1
CYFIP2	chr5:156624979-156626713	chr5:156692803-156693165	1	1	1	1
TMEM97	chr17:23669475-23670635	chr17:23677670-23678224	1	1	1	1
PEX5	chr12:7232886-7233048	chr12:7233405-7234329	0	1	1	1
PPP2R1A	chr19:57384476-57386325	chr19:57405834-57406639	1	1	1	1
PFDN5	chr12:51975238-51976254	chr12:51979235-51980319	1	1	1	0
PFDN4	chr20:52257668-52258948	chr20:52261535-52261846	1	1	1	1
MTHFR	chr1:11770453-11770923	chr1:11788087-11789649	0	1	1	1
DTNA	chr18:30558453-30558735	chr18:30568193-30568396	1	0	1	1
RPS11	chr19:54690755-54691764	chr19:54692173-54693213	1	1	1	1
SLC9A3R1	chr17:70255668-70257147	chr17:70270666-70271335	1	1	1	1
GPSN2	chr19:14500702-14501794	chr19:14515759-14516347	1	1	1	1
PTPRA	chr20:2792395-2793010	chr20:2800845-2802711	1	1	0	1
CPZ	chr4:8644832-8645862	chr4:8661402-8661826	1	0	1	1
CYP46A1	chr14:99219677-99220819	chr14:99241895-99242240	1	1	1	1
LMTK2	chr7:97657483-97657739	chr7:97663375-97663741	1	1	1	1
MX1	chr21:41719325-41720582	chr21:41725348-41725731	1	1	1	1
CDKN1A	chr6:36753111-36756439	chr6:36761425-36761743	1	1	1	0
GDI1	chrX:153317745-153319706	chrX:153323544-153326527	1	1	1	1
GABRD	chr1:1939865-1941097	chr1:1949387-1950341	1	1	1	1
CRIP1	chr14:105023252-105023877	chr14:105024357-105025487	1	1	1	1
CRIP2	chr14:105011293-105013003	chr14:105014912-105017236	1	1	1	0
TM9SF2	chr13:98951273-98952238	chr13:98972073-98972368	1	1	0	1
NR4A1	chr12:50716543-50718025	chr12:50730890-50732824	1	1	1	1
NGFR	chr17:44927178-44929312	chr17:44945202-44945784	1	1	1	1
TTLL5	chr14:75196752-75197812	chr14:75445059-75445408	1	1	1	1
LTBP4	chr19:45810704-45812461	chr19:45820052-45820862	1	1	0	1
PLA2G4B	chr15:39905960-39907995	chr15:39916380-39917628	1	1	1	1
CMTM3	chr16:65195123-65197134	chr16:65202808-65203168	1	1	1	1
CMTM1	chr16:65157614-65158285	chr16:65169979-65171346	1	1	1	1
CMTM7	chr3:32407710-32409305	chr3:32417771-32418852	1	1	1	1
TSPAN10	chr17:77218535-77218811	chr17:77225035-77226602	1	1	1	1
TSPAN15	chr10:70880679-70882365	chr10:70924543-70924926	1	1	1	0
SLC25A10	chr17:77289258-77290753	chr17:77295274-77295561	1	1	1	1
FOXF2	chr6:1333730-1336347	chr6:1337670-1339889	1	1	1	1
ARIH1	chr15:70553315-70554783	chr15:70560722-70560943	1	1	1	1
CLDN9	chr16:3002029-3003328	chr16:3003775-3004097	1	0	1	1
SMYD5	chr2:73294233-73295482	chr2:73299777-73300103	1	1	1	1
SNX26	chr19:40957657-40958806	chr19:40966958-40968207	1	1	1	1
SNX25	chr4:186361286-186362742	chr4:186367306-186368980	1	1	1	1
ONECUT2	chr18:53253329-53254648	chr18:53285270-53285660	1	1	1	1
PANX2	chr22:48950082-48952056	chr22:48957227-48959178	1	1	1	1
MTO1	chr6:74236389-74236722	chr6:74239649-74239978	1	1	1	1
C1orf150	chr1:245747788-245748910	chr1:245778892-245779100	1	1	1	1
KLHL17	chr1:885633-886866	chr1:889345-890896	1	1	1	0
BC003583	chr16:52633217-52633561	chr16:52649803-52650038	1	1	1	1
NRF1	chr7:129038406-129039751	chr7:129074146-129074364	1	1	1	1
HIP2	chr4:39399817-39400122	chr4:39448139-39448772	1	1	1	1
FLJ10099	chr7:66023297-66024175	chr7:66032489-66032796	1	1	1	1
NISCH	chr3:52464410-52465385	chr3:52496662-52497938	1	1	1	1
RLN3	chr19:13998306-13998534	chr19:14002525-14004347	1	1	1	1
SNRPD3	chr22:23280677-23282412	chr22:23293332-23293539	1	1	1	1
SFI1	chr22:30269890-30270158	chr22:30303667-30303966	1	1	1	1
LOC89944	chr11:133716720-133718130	chr11:133736790-133738060	1	1	1	0
CHODL	chr21:18211401-18211724	chr21:18538813-18539834	1	1	1	1
B4GALT2	chr1:44216199-44218409	chr1:44227047-44227377	1	1	1	1
AF452640	chr2:232281183-232284259	chr2:232285414-232285797	1	0	1	1
GPD1L	chr3:32122527-32124038	chr3:32131380-32131656	1	1	0	1
FLJ10159	chr6:107916708-107919154	chr6:108043969-108044255	1	1	1	1
FLJ20186	chr16:88541802-88543868	chr16:88555951-88556332	1	1	1	1
HSPB6	chr19:40937522-40938779	chr19:40940373-40941118	1	1	0	0
IDH3A	chr15:76228297-76229298	chr15:76230726-76231119	1	1	1	1
PKN3	chr9:130504383-130505863	chr9:130506561-130507286	1	1	1	1
RHOBTB2	chr8:22912487-22913887	chr8:22924385-22925234	1	1	1	1
FAM43A	chr3:195887474-195888943	chr3:195889497-195890495	1	1	1	1
FLJ26175	chr19:61770017-61771377	chr19:61773108-61773388	1	1	1	1
LDLRAD2	chr1:22013111-22014155	chr1:22017825-22018072	1	1	1	1
HPCA	chr1:33123620-33125265	chr1:33131008-33131598	1	1	1	1
LIG3	chr17:30331423-30332820	chr17:30352237-30352594	1	1	1	1
CSPG3	chr19:19196021-19197674	chr19:19217050-19217352	1	1	1	1
KCTD11	chr17:7195328-7196729	chr17:7197100-7197742	1	1	1	0
KCTD16	chr5:143541688-143542036	chr5:143707266-143707552	1	1	1	1
PP2447	chr22:48965285-48967147	chr22:48977301-48977571	1	1	1	1
MGC15416	chr16:631524-633185	chr16:638298-640363	1	1	1	1
WFS1	chr4:6321835-6323527	chr4:6328079-6328458	1	0	1	1
HMOX2	chr16:4466150-4467290	chr16:4492498-4492853	1	1	1	1
TSPAN33	chr7:128571712-128572476	chr7:128595851-128597015	1	1	1	1
CCNG2	chr4:78296716-78298624	chr4:78313556-78313887	1	1	1	1
MTA3	chr2:42648595-42650050	chr2:42781517-42781861	1	1	1	1
GAPDHS	chr19:40715906-40717216	chr19:40727316-40728824	1	1	1	1
MGC35043	chr4:81475618-81476747	chr4:81526169-81527250	1	1	1	1
PDCD11	chr10:105145680-105146711	chr10:105171160-105171473	1	1	1	1
PIK3CA	chr3:180348349-180349681	chr3:180386318-180386676	1	1	1	1
PIK3CD	chr1:9633697-9635074	chr1:9669617-9672636	1	1	1	1
ZSWIM3	chr20:43918673-43919983	chr20:43931623-43931973	1	1	1	1
TMEM51	chr1:15351327-15353597	chr1:15370033-15370323	1	1	1	1
AK127086	chr1:109617480-109618116	chr1:109618533-109619406	1	1	1	1
ZNF672	chr1:247098526-247099982	chr1:247107945-247109359	1	1	1	1
PRRG2	chr19:54775425-54776578	chr19:54785795-54786781	1	1	1	1
AK056171	chr20:45380462-45381343	chr20:45382387-45382773	1	1	1	1
ZNF678	chr1:225817647-225818001	chr1:225860757-225861085	1	1	1	1
EVL	chr14:99506938-99508281	chr14:99673787-99675093	1	0	1	1
MGST3	chr1:163865953-163867553	chr1:163883450-163883823	1	1	1	1
C6orf203	chr6:107455394-107456887	chr6:107460441-107461388	1	1	1	1
LSR	chr19:40430453-40432896	chr19:40449788-40453444	1	1	1	1
RPS6KA1	chr1:26728318-26729220	chr1:26768177-26768469	1	1	1	1
RPS6KA4	chr11:63882659-63883819	chr11:63894336-63895626	1	1	1	1
PSMD11	chr17:27795369-27796514	chr17:27811835-27812182	1	1	1	1
MINPP1	chr10:89254080-89255478	chr10:89292025-89292308	1	1	1	1
C6orf49	chr6:41854982-41857259	chr6:41861843-41863743	1	1	1	1
PQLC2	chr1:19510599-19511757	chr1:19531421-19531625	1	1	1	1
MAF1	chr8:145230329-145232715	chr8:145234087-145235386	1	1	1	1
CALU	chr7:128166071-128166977	chr7:128182303-128182579	1	1	1	1
FLJ35220	chr17:76002895-76004129	chr17:76011344-76011612	1	1	1	1
AX775789	chr5:180582206-180584310	chr5:180593730-180595195	1	1	1	1
ARRDC2	chr19:17972440-17974066	chr19:17978262-17980525	1	1	1	1
CR592372	chr16:29982752-29985117	chr16:29987482-29989286	1	0	1	1
PAK2	chr3:197950584-197952158	chr3:197998733-197999105	1	1	1	1
LCN12	chr9:138963584-138965036	chr9:138966332-138967741	1	1	1	1
C10orf54	chr10:73197636-73198034	chr10:73202547-73204497	1	1	1	1
ZBTB16	chr11:113434953-113437871	chr11:113604651-113604958	1	1	1	1
TRIM8	chr10:104392682-104395877	chr10:104402730-104403068	1	1	1	1
ANKRD13D	chr11:66812347-66814302	chr11:66826088-66828162	1	1	1	1
AK074578	chr19:50472713-50473088	chr19:50479534-50479861	1	1	1	1
CR605933	chr19:4294008-4295306	chr19:4309274-4309560	1	1	1	1
MCTP2	chr15:92575166-92576269	chr15:92722028-92722760	1	1	1	1
TPM4	chr19:16049764-16050014	chr19:16052090-16052973	1	1	1	1
FBXW8	chr12:115878592-115878984	chr12:115937545-115938044	1	1	1	1
TJP2	chr9:71025628-71026676	chr9:71027711-71028125	1	1	1	1
TJP3	chr19:3681383-3682045	chr19:3682398-3683026	1	1	1	1
TUB	chr11:8052304-8052629	chr11:8058365-8060119	1	1	1	1
DPH1	chr17:1879558-1880884	chr17:1891078-1892432	0	1	1	1
THRA	chr17:35471639-35474008	chr17:35497787-35498374	1	1	1	1
EDARADD	chr1:234624826-234625979	chr1:234690142-234690390	1	1	1	1
GAPDH	chr12:6513034-6515420	chr12:6515782-6516603	1	1	1	1
KIAA1772	chr18:17075144-17076937	chr18:17285165-17285430	1	1	1	1
CTDP1	chr18:75539884-75541381	chr18:75603852-75604236	1	1	1	1
CSDC2	chr22:40286069-40287182	chr22:40296312-40296671	1	1	1	1
CR592523	chr16:716248-716632	chr16:717007-719548	1	1	1	1
FSCN2	chr17:77109115-77110207	chr17:77113707-77115097	1	1	1	0
RPS6KC1	chr1:211290710-211291543	chr1:211506817-211507149	1	1	1	1
HHAT	chr1:208568034-208569977	chr1:208576456-208576684	1	1	1	1
RGS6	chr14:72048689-72049026	chr14:72086177-72086507	0	1	1	1
RGS9	chr17:60612784-60613096	chr17:60615092-60615474	1	1	1	1
BC033059	chr2:65515910-65517621	chr2:65565369-65565750	1	1	1	1
AX775803	chr5:180582206-180584310	chr5:180593730-180595195	1	1	1	1
CANX	chr5:179057816-179059495	chr5:179061760-179062029	1	1	1	1
TARSL1	chr1:148726331-148727161	chr1:148730315-148730652	1	1	1	1
NUCB1	chr19:54094860-54095999	chr19:54109250-54109618	1	1	1	1
ABHD2	chr15:87432115-87433405	chr15:87529429-87529828	1	1	0	1
MBTPS2	chrX:21767517-21767972	chrX:21783830-21784967	1	1	1	1
CD151	chr11:821377-823732	chr11:825942-826492	1	1	1	1
FLJ44861	chr17:76753705-76754734	chr17:76759605-76759962	1	1	1	1
MFSD2	chr1:40192694-40193706	chr1:40199276-40199539	1	1	1	1
POLR2A	chr17:7342947-7343591	chr17:7352200-7352661	1	1	1	1
POLR2B	chr4:57546207-57546560	chr4:57548914-57549279	1	1	1	1
FLJ20272	chr2:32706442-32706873	chr2:32791166-32791394	1	1	1	1
MAPK15	chr8:144869902-144871867	chr8:144872850-144873710	1	1	1	1
SHKBP1	chr19:45773975-45775444	chr19:45780828-45781364	1	1	1	1
AK127926	chr11:819888-820758	chr11:821377-823732	1	1	1	1
C10orf77	chr10:104213048-104213325	chr10:104225397-104225744	1	1	1	0
ANKZF1	chr2:219801951-219803269	chr2:219804127-219804427	1	1	1	1
TACC3	chr4:1691818-1692928	chr4:1695878-1696152	1	1	1	1
CAB39	chr2:231285199-231287119	chr2:231288493-231288799	1	1	1	1
ANKHD1	chr5:139760435-139762467	chr5:139892784-139893117	1	1	1	1
CENTA2	chr17:26272499-26274559	chr17:26303773-26304127	1	1	1	1
CACNG4	chr17:62390530-62392326	chr17:62392723-62393401	1	1	1	0
PCDH7	chr4:30329807-30330601	chr4:30330906-30333509	1	1	1	1
ATF3	chr1:210848078-210849475	chr1:210855716-210856081	1	1	1	1
LHX4	chr1:178465319-178466032	chr1:178469011-178469762	1	1	1	1
LOC285074	chr2:86869466-86871880	chr2:86888213-86889737	1	1	1	1
TOR3A	chr1:177317224-177318757	chr1:177320567-177320935	1	1	1	1
KIAA0174	chr16:70485901-70487068	chr16:70487394-70487746	1	1	1	1
TMEM63B	chr6:44202428-44204303	chr6:44230204-44231121	1	1	1	1
MGC33486	chr11:65815299-65816884	chr11:65818387-65820818	1	1	1	1
GUCY2D	chr17:7846374-7848036	chr17:7859651-7860999	1	1	1	1
SAMM50	chr22:42682010-42683290	chr22:42684243-42684556	1	1	1	1
C3orf56	chr3:128394033-128395204	chr3:128398705-128398976	1	1	1	0
ING1	chr13:110162486-110164469	chr13:110165140-110166685	1	1	1	1
WDFY2	chr13:51095231-51096090	chr13:51113152-51113487	1	1	1	1
NCOA7	chr6:126143603-126144118	chr6:126152595-126154459	0	1	1	1
CAPNS1	chr19:41322028-41324320	chr19:41324677-41325938	1	0	1	1
FAM80B	chr12:8740953-8742635	chr12:8746997-8747362	1	1	1	1
SLC27A4	chr9:130141938-130143279	chr9:130146965-130147979	1	1	1	1
ZNF638	chr2:71446542-71446884	chr2:71469735-71470109	1	1	1	1
ZNF493	chr19:21371668-21371980	chr19:21392715-21393047	1	1	1	1
ZNF498	chr7:99051881-99053233	chr7:99170454-99171017	1	1	1	1
RNF123	chr3:49715918-49716743	chr3:49723661-49723933	1	1	0	1
SCN1B	chr19:40212573-40214544	chr19:40221732-40225376	1	1	1	1
TCBA1	chr6:124165847-124167170	chr6:124791659-124792002	1	1	1	1
SLC25A25	chr9:129896471-129896831	chr9:129900379-129901292	1	1	1	1
UBA52	chr19:18542985-18544212	chr19:18545408-18545737	1	1	1	1
KIAA0789	chr12:107047030-107047668	chr12:107158472-107158801	1	1	1	1
ADAMTSL2	chr9:135389120-135390102	chr9:135391125-135391520	1	1	1	0
ADAMTSL3	chr15:82113018-82114873	chr15:82415194-82415449	1	1	1	1
FARP2	chr2:241943317-241944969	chr2:242074494-242074804	1	1	1	1
PSCD4	chr22:36021193-36021493	chr22:36037056-36037413	1	1	1	1
DEPDC6	chr8:121022036-121022390	chr8:121054704-121054958	1	1	1	1
PAOX	chr10:135041420-135043609	chr10:135045709-135046042	1	1	1	1
SCYL1	chr11:65048446-65050199	chr11:65062684-65064407	1	1	1	1
C14orf166B	chr14:76393259-76393631	chr14:76400380-76400714	1	1	1	1
DUS2L	chr16:66613547-66615576	chr16:66623753-66624557	1	1	1	1
NEURL	chr10:105242985-105244520	chr10:105304432-105305496	1	1	1	1
MTX2	chr2:176842323-176843024	chr2:176884652-176885000	1	1	1	1
PRKCH	chr14:60857447-60859276	chr14:61058121-61058429	1	1	1	1
C9orf98	chr9:134673580-134673952	chr9:134743054-134744669	0	1	1	1
PRKCD	chr3:53169714-53171224	chr3:53171858-53172162	1	1	1	1
PRKCG	chr19:59076777-59079005	chr19:59084285-59085143	1	1	1	1
ZNF574	chr19:47264135-47266514	chr19:47271573-47272699	1	1	1	1
RPL13	chr16:88154034-88155807	chr16:88156684-88157476	1	1	1	1
IIP45	chr1:12001419-12002853	chr1:12012988-12013290	1	1	1	1
RGN	chrX:46822199-46823370	chrX:46830826-46831074	1	1	1	1
AFF2	chrX:147390076-147390739	chrX:147835789-147836052	1	0	1	1
AFF1	chr4:88175120-88175506	chr4:88254700-88255019	1	1	1	1
PHF20	chr20:33822644-33824141	chr20:33836010-33836361	1	1	1	1
UBE2C	chr20:43874084-43875217	chr20:43878185-43878414	1	1	1	1
UBE2F	chr2:238539746-238541332	chr2:238565168-238565500	1	1	1	1
UNC84A	chr7:822158-823740	chr7:853288-854404	1	1	1	0
MGC24665	chr16:11255942-11258301	chr16:11329072-11329407	1	1	1	1
AK129559	chrX:48317242-48318522	chrX:48319049-48320002	1	0	1	1
AK125351	chr11:62097375-62098661	chr11:62099277-62099583	1	1	1	1
PDE3B	chr11:14621465-14623339	chr11:14801116-14801319	1	1	1	1
G3BP	chr5:151130639-151132878	chr5:151163500-151163859	1	1	1	1
C21orf70	chr21:45199089-45199460	chr21:45209555-45209872	1	1	1	0
DTX1	chr12:111978655-111980746	chr12:112004542-112004886	1	1	1	1
FKSG44	chr11:64909940-64911087	chr11:64929353-64929646	1	1	1	1
CRIM1	chr2:36435674-36437990	chr2:36471479-36471864	1	1	1	1
TIMP3	chr22:31526686-31528797	chr22:31580358-31580825	1	1	1	1
AK131104	chr3:46995651-46997215	chr3:47025452-47027236	1	1	1	1
ZNF213	chr16:3123975-3125619	chr16:3130493-3132205	1	1	1	1
SLC5A10	chr17:18808360-18808698	chr17:18849977-18850324	1	1	1	1
RAB8B	chr15:61268209-61269596	chr15:61328785-61329138	1	1	1	1
AL833682	chr20:57199771-57201371	chr20:57230595-57231732	1	1	1	1
ACAD10	chr12:110621958-110622306	chr12:110669140-110669474	1	1	1	1
USP11	chrX:46977112-46978201	chrX:46989061-46989972	1	1	1	1
USP15	chr12:60939752-60940929	chr12:61050127-61050414	1	1	1	1
UNC45A	chr15:89278460-89280171	chr15:89297050-89297399	1	1	1	1
UNC45B	chr17:30500679-30500974	chr17:30502083-30502613	1	1	1	1
AMZ1	chr7:2693721-2695160	chr7:2698585-2698896	1	1	1	1
SLITRK5	chr13:87121446-87123459	chr13:87127624-87128237	1	1	1	1
SLITRK2	chrX:144706550-144708139	chrX:144709513-144711101	1	1	1	1
FLJ36748	chr5:148634533-148634916	chr5:148659455-148660231	1	1	1	1
KLC2	chr11:65781131-65782738	chr11:65790884-65793164	1	1	1	1
KLC3	chr19:50535169-50537485	chr19:50541001-50541866	1	1	1	1
C14orf48	chr14:93536515-93537408	chr14:93538217-93538539	1	1	0	1
TSPYL2	chrX:53126906-53127247	chrX:53127550-53129110	1	1	1	1
GZMM	chr19:496039-496527	chr19:498793-500507	1	1	1	1
MTHFD1L	chr6:151227982-151229855	chr6:151413730-151413984	1	0	1	1
PPGB	chr20:43952104-43954623	chr20:43956520-43957447	1	1	1	1
RET	chr10:42892244-42893586	chr10:42903738-42904056	1	0	1	1
B4GALNT4	chr11:366012-367551	chr11:369100-370378	1	1	1	1
RBM3	chrX:48317242-48318522	chrX:48319049-48320002	1	0	1	1
B4GALNT3	chr12:438874-440579	chr12:525429-527139	1	1	1	0
PGD	chr1:10381225-10382627	chr1:10392931-10393221	1	1	1	1
NUDC	chr1:27120230-27121561	chr1:27137063-27137405	1	0	1	1
BRRN1	chr2:96364678-96365899	chr2:96377090-96377721	1	1	1	1
FOXP4	chr6:41621314-41623945	chr6:41675334-41675742	1	1	1	1
COX4NB	chr16:84389360-84389736	chr16:84390077-84391403	1	1	1	1
KIAA1900	chr6:97478531-97479620	chr6:97615658-97615963	1	1	1	1
NRP2	chr2:206257679-206259100	chr2:206280163-206280422	1	1	1	1
FUT8	chr14:65074927-65075204	chr14:65256216-65256468	1	0	1	1
PAFAH1B1	chr17:2472458-2472815	chr17:2495224-2495542	1	1	1	1
WNT2B	chr1:112852682-112852999	chr1:112853383-112853556	1	1	1	1
BX161496	chr14:36057203-36057864	chr14:36058253-36059587	1	1	1	1
ZNF233	chr19:49455740-49456610	chr19:49464366-49464709	1	0	1	1
BASP1	chr5:17269678-17271582	chr5:17293318-17293624	1	1	1	1
FKRP	chr19:51940422-51942249	chr19:51950775-51951820	1	1	1	1
AQP11	chr11:76977665-76979144	chr11:76987181-76987511	1	1	1	1
MGAT3	chr22:38182465-38184821	chr22:38209011-38209360	1	1	1	1
CHST13	chr3:127725240-127726420	chr3:127743021-127744935	1	1	1	1
AK092577	chr19:60687777-60690266	chr19:60691463-60694644	1	1	1	1
MGC3207	chr19:13733945-13734856	chr19:13735988-13737193	1	1	1	1
WNK1	chr12:731444-733730	chr12:868950-869232	1	1	1	1
PLD4	chr14:104464558-104464707	chr14:104469205-104471236	1	1	1	1
AK125895	chr2:242087261-242087497	chr2:242090239-242090469	1	1	1	1
GRIA2	chr4:158369112-158369332	chr4:158463890-158464120	1	1	1	1
GRIA4	chr11:104985866-104986918	chr11:105199890-105200227	1	0	1	1
CR604131	chr16:3489935-3491660	chr16:3499740-3499975	1	1	1	1
SLC9A8	chr20:47862177-47863251	chr20:47905726-47906039	1	1	1	1
FAM98C	chr19:43584948-43586978	chr19:43588946-43589342	1	1	1	1
PLCB1	chr20:8060391-8061739	chr20:8646236-8646657	1	1	1	1
PLCB4	chr20:9252418-9252746	chr20:9324083-9324392	1	1	1	1
SLITL2	chr16:4360912-4362996	chr16:4370193-4370323	1	1	1	1
ESR1	chr6:152169913-152171434	chr6:152200802-152201093	1	1	1	1
BCORL1	chrX:128945309-128946224	chrX:128991960-128993342	1	1	1	1
PRRT2	chr16:29728047-29731186	chr16:29731642-29735872	1	1	1	1
PPIF	chr10:80776681-80778266	chr10:80784040-80784821	1	1	1	1
CR603101	chr22:31526686-31528797	chr22:31580358-31580825	1	1	1	1
SMOX	chr20:4077007-4078457	chr20:4100167-4101668	1	1	1	1
WASF3	chr13:26029636-26030525	chr13:26154774-26155141	1	1	1	1
NPAS3	chr14:32893987-32894312	chr14:33338511-33340197	1	1	1	1
AP4E1	chr15:48987292-48988553	chr15:49051932-49052197	1	1	1	1
KCTD13	chr16:29824733-29825454	chr16:29844119-29845662	1	1	1	1
KCNMB4	chr12:69045637-69047569	chr12:69077125-69077398	1	1	1	1
AK125289	chr19:17478442-17478764	chr19:17483003-17484349	1	1	1	1
AKR1A1	chr1:45788670-45789387	chr1:45799914-45800285	1	1	1	1
AMN	chr14:102458594-102460268	chr14:102464392-102465621	1	1	1	1
PCBP3	chr21:46152932-46153313	chr21:46164028-46164253	0	0	1	1
MYST2	chr17:45220518-45221754	chr17:45233586-45233975	1	1	1	1
LZTS2	chr10:102746079-102747552	chr10:102747902-102749983	1	1	1	1
ELA2B	chr1:15686646-15687563	chr1:15688413-15689046	1	1	1	1
RBPSUH	chr4:25931049-25932213	chr4:25989605-25989970	1	1	1	1
FAM57A	chr17:581510-583495	chr17:591969-592359	1	1	1	1
HECW1	chr7:43474428-43474809	chr7:43488643-43488952	1	1	1	1
CXorf15	chrX:16713855-16715357	chrX:16750240-16750607	1	1	1	1
FGF11	chr17:7282094-7282554	chr17:7283361-7284914	1	1	1	0
VAMP3	chr1:7753417-7754653	chr1:7759721-7760084	1	1	1	1
SEMA3B	chr3:50285593-50287039	chr3:50287368-50289685	0	1	1	1
SEMA3F	chr3:50198908-50199159	chr3:50200146-50200519	1	1	1	1
PWP2H	chr21:44350961-44352493	chr21:44365912-44367149	1	1	1	1
TF	chr3:134947219-134948197	chr3:134960512-134961194	1	1	1	1
NAGK	chr2:71148256-71149800	chr2:71155082-71155450	1	1	1	1
CR607386	chr9:138963584-138965036	chr9:138966332-138967741	1	1	1	1
LOC222171	chr7:29569547-29571600	chr7:29572085-29572934	1	1	1	1
ADD1	chr4:2816485-2816713	chr4:2865978-2867141	1	1	1	1
C3orf9	chr3:120669816-120671007	chr3:120681495-120681856	1	1	1	1
NBEA	chr13:34414165-34415333	chr13:34999540-35000059	1	1	1	1
HEBP2	chr6:138766163-138768069	chr6:138771547-138771932	1	1	1	1
GYPC	chr2:127129763-127131278	chr2:127156411-127157197	1	1	1	1
PRR11	chr17:54586262-54587950	chr17:54605712-54605999	1	1	1	1
ZC3H5	chr17:71292039-71292944	chr17:71316570-71316950	1	1	1	1
CROP	chr17:46161814-46162057	chr17:46164258-46164650	1	0	1	1
SLC4A4	chr4:72271103-72272629	chr4:72649510-72649877	1	0	1	1
SLC4A8	chr12:50070991-50072417	chr12:50104335-50105289	1	1	1	1
ITCH	chr20:32414384-32415416	chr20:32476815-32477054	1	1	1	1
CYP20A1	chr2:203811453-203812859	chr2:203820773-203821103	1	1	1	1
AK128695	chr21:46368872-46371153	chr21:46375777-46377986	1	1	1	0
UBE2V2	chr8:49082862-49083998	chr8:49127982-49128255	1	1	1	1
PIP5K2C	chr12:56270935-56271820	chr12:56275658-56275972	1	1	1	1
CNOT3	chr19:59332359-59334216	chr19:59348442-59348625	1	1	1	1
APOL6	chr22:34373884-34374772	chr22:34385486-34385839	1	1	1	1
LRRC7	chr1:69805305-69808124	chr1:70012193-70012510	1	1	1	1
ITGB4	chr17:71228233-71230036	chr17:71261138-71261974	1	1	0	1
POMT1	chr9:133374552-133375666	chr9:133387080-133387897	1	1	1	1
MGC45840	chr11:819888-820758	chr11:821377-823732	1	1	1	1
MAN1B1	chr9:139116875-139117172	chr9:139120941-139121801	1	1	1	0
SULF1	chr8:70701346-70702072	chr8:70709269-70709667	1	1	1	1
SLC12A5	chr20:44090626-44092801	chr20:44119458-44120492	1	1	1	1
SLC12A9	chr7:100287657-100288769	chr7:100301572-100303395	1	1	1	1
CR627475	chr8:94780958-94782270	chr8:94787277-94787951	1	1	1	1
ATP1B2	chr17:7494244-7496897	chr17:7499749-7501414	1	1	1	1
RUNX2	chr6:45495465-45496751	chr6:45498869-45499907	1	1	1	1
STK25	chr2:242087261-242087497	chr2:242090239-242090469	1	1	1	1
RNASEH2A	chr19:12777912-12778848	chr19:12785102-12785578	1	1	1	1
NEIL2	chr8:11664019-11665368	chr8:11667047-11667360	1	1	1	1
PIWIL2	chr8:22217047-22217334	chr8:22235836-22236073	1	1	1	1
FABP6	chr5:159594237-159594615	chr5:159595388-159595766	1	1	1	1
PGAM5	chr12:131796592-131798364	chr12:131803784-131804394	1	0	1	1
MXD1	chr2:69994542-69995320	chr2:70018015-70018320	1	1	1	1
FLJ44968	chr19:19499724-19501482	chr19:19507246-19507568	1	1	1	1
ATP6V0B	chr1:44212458-44213950	chr1:44216199-44218409	1	1	1	1
ATP6V0C	chr16:2502920-2504934	chr16:2509460-2510917	1	1	1	1
SEPW1	chr19:52973152-52974014	chr19:52975087-52975812	1	1	1	1
AX775931	chr14:60857447-60859276	chr14:61058121-61058429	1	1	1	1
NAT10	chr11:34083177-34084243	chr11:34096912-34097250	1	1	1	1
PRR7	chr5:176805846-176807765	chr5:176813702-176814562	1	1	1	1
HMGA1	chr6:34312389-34314193	chr6:34315652-34316810	1	0	1	1
TLX2	chr2:74594041-74595825	chr2:74596252-74597038	1	1	1	1
CYP2W1	chr7:988140-988715	chr7:989038-989663	1	1	1	1
EML4	chr2:42249488-42250784	chr2:42404879-42405239	1	1	1	1
ZYG11B	chr1:52975301-52975673	chr1:53042250-53042474	1	1	1	1
CNN1	chr19:11510362-11512357	chr19:11519441-11519782	1	1	1	1
DHODH	chr16:70599415-70600437	chr16:70615310-70615949	1	1	1	1
ZNF276	chr16:88314925-88316582	chr16:88320777-88321170	1	1	1	1
NONO	chrX:70419535-70421248	chrX:70437083-70437351	1	1	1	1
TUBB6	chr18:12297508-12299173	chr18:12314930-12315623	1	1	1	1
LOC90379	chr19:13923734-13924958	chr19:13930904-13931982	1	1	1	1
HERC3	chr4:89731732-89733582	chr4:89774360-89774672	1	1	1	1
SLCO2B1	chr11:74561211-74561386	chr11:74562200-74562587	1	1	1	1
TFDP1	chr13:113286707-113287788	chr13:113318405-113318696	1	1	1	1
FNDC1	chr6:159509299-159511466	chr6:159573119-159574084	1	1	1	0
BCAS4	chr20:48844129-48846103	chr20:48890542-48890901	1	1	1	1
RPL13A	chr19:54682112-54683393	chr19:54687165-54687467	1	0	1	1
GALNT17	chr4:173007454-173007771	chr4:174181015-174181220	1	1	1	1
CDC2L5	chr7:39955434-39958056	chr7:40050365-40050594	1	1	1	1
LIMK2	chr22:29937424-29938779	chr22:29939113-29939428	1	0	1	1
TEAD1	chr11:12832987-12833288	chr11:12842472-12842720	1	0	1	1
TEAD4	chr12:2937912-2940370	chr12:3009425-3009786	1	1	1	1
FANK1	chr10:127573874-127575540	chr10:127581938-127582211	1	1	0	1
ZNF718	chr4:96644-98129	chr4:114113-115055	1	1	1	1
MYOM2	chr8:1987232-1987899	chr8:2030496-2030715	1	1	1	1
PTBP2	chr1:96959529-96960815	chr1:96962598-96962879	1	1	1	1
HSMPP8	chr13:19136294-19136611	chr13:19141106-19141435	1	1	1	1
AK3L1	chr1:65385396-65387688	chr1:65411806-65412113	1	1	1	1
UNQ501	chr19:11316206-11316612	chr19:11317028-11318388	1	1	1	1
FLJ13848	chr11:63462203-63463950	chr11:63477912-63478283	1	1	1	1
MAPKAPK3	chr3:50628950-50630349	chr3:50643118-50643434	1	1	1	1
LRRC16	chr6:25386706-25388094	chr6:25424423-25424721	1	1	1	1
BICD1	chr12:32150379-32151619	chr12:32159089-32159350	1	1	1	1
REEP2	chr5:137802048-137803305	chr5:137809331-137810201	1	1	1	1
CR612941	chr20:56898398-56901179	chr20:56911479-56912293	1	1	1	0
CHRNA5	chr15:76644499-76645789	chr15:76666567-76666853	1	0	1	1
AX775791	chr5:180582206-180584310	chr5:180593730-180595195	1	1	1	1
GLI1	chr12:56138557-56138917	chr12:56142088-56143006	1	1	1	1
GLI4	chr8:144420013-144421519	chr8:144427729-144430518	1	1	1	1
DISP2	chr15:38437193-38437878	chr15:38447110-38448281	1	1	1	0
LONPL	chr16:46835184-46836633	chr16:46904713-46904936	1	1	1	1
AY444560	chr8:96040487-96040816	chr8:96053692-96053919	1	1	1	1
DNM1L	chr12:32722836-32723979	chr12:32729505-32729813	1	1	1	1
DRAP1	chr11:65442548-65444353	chr11:65445345-65445726	1	1	1	1
PRPH	chr12:47974830-47976091	chr12:47976563-47977844	1	1	0	1
FLJ16124	chr2:65515910-65517621	chr2:65565369-65565750	1	1	1	1
KSR1	chr17:22946710-22947035	chr17:22968397-22968741	0	1	1	1
C1orf188	chr1:6191016-6192606	chr1:6199546-6200199	1	1	1	1
AK127423	chr17:19162593-19162876	chr17:19163351-19163639	0	1	1	1
KCNH8	chr3:19163243-19163992	chr3:19164424-19165420	1	1	0	1
DNALI1	chr1:37794944-37795398	chr1:37797418-37797996	1	1	1	1
CHTF18	chr16:777454-779438	chr16:785548-786400	1	1	1	0
C17orf32	chr17:23708154-23709284	chr17:23710576-23710929	1	1	1	1
NADSYN1	chr11:70841069-70842330	chr11:70889386-70890297	1	1	0	1
CHAF1A	chr19:4361628-4361856	chr19:4369876-4370175	1	1	1	1
PLB1	chr2:28616997-28617307	chr2:28642509-28643931	1	1	1	1
CRB2	chr9:125167796-125169131	chr9:125175090-125175962	1	1	1	1
BPY2IP1	chr19:17690642-17692140	chr19:17697505-17699417	1	1	1	1
HRMT1L4	chr12:3469561-3472420	chr12:3531595-3532503	1	1	1	1
RHBDL3	chr17:27616942-27618210	chr17:27658996-27659619	1	1	1	1
AK056172	chrX:73080676-73081090	chrX:73099285-73100309	1	1	0	1
CLUAP1	chr16:3489935-3491660	chr16:3499740-3499975	1	1	1	1
AK123356	chr11:1433895-1435315	chr11:1437326-1439439	1	1	1	1
MYCN	chr2:15998055-15998306	chr2:15999111-16000909	1	1	1	0
MEF2A	chr15:97922496-97924526	chr15:97950291-97950566	1	1	1	1
RPRC1	chr1:36393593-36395566	chr1:36413698-36417299	1	1	1	1
NDFIP2	chr13:78952844-78954056	chr13:78995104-78995463	1	1	1	1
C20orf195	chr20:61654628-61654975	chr20:61657939-61658275	1	1	1	0
POR	chr7:75448449-75449005	chr7:75452047-75455196	1	1	1	1
MON1B	chr16:75781910-75783114	chr16:75784885-75786049	1	1	1	0
AK124028	chr1:68070350-68072306	chr1:68428729-68428978	1	1	1	1
DYNLL1	chr12:119391010-119392565	chr12:119417576-119418874	1	1	1	1
GPS1	chr17:77601988-77603154	chr17:77605027-77606052	1	1	1	1
CACNA1D	chr3:53502730-53505148	chr3:53801385-53801717	1	0	1	1
BMP8A	chr1:39729220-39730683	chr1:39763797-39765098	1	1	1	1
PPM1E	chr17:54283856-54284236	chr17:54303282-54303592	1	1	1	1
ABCF3	chr3:185386151-185387120	chr3:185394225-185395237	1	1	1	1
BX648310	chr19:45555783-45555991	chr19:45558286-45559374	1	1	1	1
PAX1	chr20:21633997-21635539	chr20:21642144-21643892	1	1	1	1
BARHL1	chr9:134446911-134448073	chr9:134451849-134452732	1	1	1	1
FSTL3	chr19:626721-628297	chr19:630511-632134	0	1	1	1
ARRB2	chr17:4560073-4561153	chr17:4565396-4565703	1	1	1	1
CYP2S1	chr19:46390299-46392299	chr19:46396456-46396813	1	0	1	1
TRAFD1	chr12:111046797-111047039	chr12:111049635-111049964	1	1	1	1
KCNJ5	chr11:128265037-128266720	chr11:128280164-128281260	1	1	1	1
AK095554	chr4:141491882-141492170	chr4:141513547-141514854	1	1	1	1
AGPAT6	chr8:41553600-41555260	chr8:41590455-41590691	1	1	1	1
PEX14	chr1:10457001-10458402	chr1:10609783-10610083	1	1	1	1
RAB2	chr8:61591423-61592835	chr8:61680402-61680645	1	0	1	1
AB044777	chr20:61837606-61842967	chr20:61843806-61844506	1	1	1	1
SLC34A3	chr9:139244897-139245392	chr9:139250514-139251054	1	1	1	1
SOCS7	chr17:33760916-33762468	chr17:33779524-33779856	1	1	1	1
CCNK	chr14:99045393-99045645	chr14:99046347-99046668	1	1	1	1
FLJ10357	chr14:20607343-20610257	chr14:20625167-20625564	1	1	0	0
TGFB1I1	chr16:31390590-31393235	chr16:31394367-31396806	1	1	1	1
RNF40	chr16:30679758-30681362	chr16:30693763-30695223	1	1	1	1
DCUN1D4	chr4:52403207-52404782	chr4:52405439-52405791	1	0	1	1
LAP3	chr4:17187567-17188370	chr4:17206002-17206321	1	1	1	1
NFKB2	chr10:104143544-104145620	chr10:104148883-104150465	1	1	1	1
DKFZp686I15217	chr6:2933050-2933348	chr6:2933713-2934859	1	1	1	1
EMILIN2	chr18:2836439-2837766	chr18:2895711-2897526	1	1	1	1
GSTP1	chr11:67107130-67108262	chr11:67109396-67110011	1	1	1	1
KIAA1530	chr4:1329891-1331745	chr4:1362247-1362517	1	1	1	1
LRRC56	chr11:527191-527677	chr11:539801-540196	1	1	0	0
SDHC	chr1:159550156-159551122	chr1:159594777-159595154	1	1	1	1
SMG7	chr1:181707018-181709014	chr1:181789055-181789546	1	1	1	1
IFRD1	chr7:111850280-111850628	chr7:111877364-111878924	0	1	1	1
ADRA1B	chr5:159275618-159277049	chr5:159331406-159332743	1	1	1	1
STARD8	chrX:67822521-67823421	chrX:67830032-67831472	1	1	0	1
STARD3	chr17:35046310-35047827	chr17:35063691-35064462	1	1	1	1
GABRG3	chr15:24798651-24800015	chr15:25322868-25323188	1	1	1	1
AK125200	chr14:76675414-76676005	chr14:76676609-76678077	1	1	1	1
HS3ST3B1	chr17:14144886-14145868	chr17:14152762-14154213	1	1	1	0
ZNF85	chr19:20897730-20898104	chr19:20912549-20912882	1	1	1	1
ZNF84	chr12:132123455-132124617	chr12:132144170-132144455	1	1	1	1
FRMPD4	chrX:12065908-12067339	chrX:12542359-12542509	1	1	1	0
DKFZP564J102	chr4:187302327-187303552	chr4:187318409-187318736	1	1	1	1
GEMIN7	chr19:50274057-50274632	chr19:50276958-50277301	1	1	1	1
C3orf40	chr3:185535051-185537466	chr3:185537813-185539892	1	1	1	1
FLJ16165	chr19:44266129-44267425	chr19:44282591-44282888	1	1	1	1
C10orf87	chr10:124053828-124054131	chr10:124075810-124076197	1	1	1	1
TBXAS1	chr7:139294407-139294648	chr7:139356098-139356352	1	1	1	1
GRIN3B	chr19:950956-952385	chr19:959753-960823	1	1	1	1
INPP5A	chr10:134199833-134202072	chr10:134337975-134338246	1	1	1	1
APRIN	chr13:32058005-32059901	chr13:32127550-32127814	1	1	1	1
KIAA1822	chr14:99180543-99182234	chr14:99195037-99196207	1	1	1	1
C8orf58	chr8:22512140-22513724	chr8:22517501-22518914	1	1	1	1
DNAJB2	chr2:219853529-219854291	chr2:219857420-219859987	1	0	1	1
AMDHD2	chr16:2509460-2510917	chr16:2514672-2515172	1	1	1	1
AK056031	chr18:53466407-53466862	chr18:53468522-53468848	1	1	1	1
LOC552891	chr9:113433020-113434386	chr9:113462996-113464363	1	1	0	1
FAM65A	chr16:66119550-66121201	chr16:66128233-66130281	1	1	1	1
NTN2L	chr16:2460297-2462079	chr16:2462919-2465493	1	1	1	1
AK025430	chr16:11742681-11743309	chr16:11743620-11744860	1	1	1	1
AK127696	chr15:38118162-38119343	chr15:38130303-38130643	1	1	1	1
ATP6V1C2	chr2:10778505-10780125	chr2:10832121-10832908	1	1	1	1
C19orf6	chr19:959753-960823	chr19:961235-962001	1	1	1	1
TIAM2	chr6:155527167-155527517	chr6:155571532-155572125	1	1	1	1
SH3GLB1	chr1:86942718-86943843	chr1:86976784-86977181	1	1	1	1
ZNF37A	chr10:38423015-38424067	chr10:38444745-38444976	1	1	1	1
PNPLA2	chr11:808827-810183	chr11:813338-815128	1	1	1	1
CCM2	chr7:45041103-45041888	chr7:45074508-45075126	1	1	1	0
PHTF2	chr7:77382716-77383050	chr7:77393016-77393311	1	1	1	1
CAST	chr5:96095191-96095475	chr5:96104834-96105204	1	1	1	1
THRAP3	chr1:36461964-36463394	chr1:36465585-36466228	1	1	0	1
RINT-1	chr7:104959284-104960372	chr7:104973507-104973818	1	1	1	1
EFHD2	chr1:15608385-15609992	chr1:15627818-15629347	1	1	1	0
FLJ45455	chr17:11084344-11086275	chr17:11226158-11226399	1	1	1	1
AEBP1	chr7:44110003-44111380	chr7:44117554-44120188	1	1	0	1
NOXA1	chr9:139438557-139438866	chr9:139446769-139447060	1	1	1	1
GDF7	chr2:20728687-20731065	chr2:20733083-20734849	1	1	1	1
MCM5	chr22:34125420-34126464	chr22:34147051-34147417	1	1	1	1
SQSTM1	chr5:179179932-179181554	chr5:179192483-179193548	1	1	1	0
C3orf20	chr3:14699496-14699737	chr3:14789109-14789445	0	1	1	1
KIAA0683	chr16:1482979-1484213	chr16:1495248-1497193	1	1	1	1
PYGB	chr20:25176155-25177482	chr20:25212981-25213225	1	1	1	1
C20orf20	chr20:60897388-60897908	chr20:60898260-60898999	1	1	1	1
VWA2	chr10:116001813-116002139	chr10:116040780-116041306	1	1	1	0
PMS1	chr2:190356711-190357999	chr2:190394847-190395196	1	1	1	0
CCDC65	chr12:47599166-47599491	chr12:47607048-47607313	1	1	1	1
CCDC66	chr3:56565625-56566483	chr3:56615499-56615821	1	1	1	1
EP400	chr12:130999682-131000959	chr12:131115042-131115341	1	1	1	1
TMEM117	chr12:42620072-42620344	chr12:42631616-42631902	0	0	1	1
PGM1	chr1:63831258-63832957	chr1:63886607-63886935	1	1	1	1
raptor	chr17:76327501-76327781	chr17:76490018-76490329	1	1	1	1
SORCS3	chr10:106389721-106392478	chr10:106466980-106467421	1	1	1	1
KIAA1618	chr17:75869638-75869946	chr17:75901918-75902182	1	1	1	1
STAT5A	chr17:37692911-37695101	chr17:37711827-37712147	1	0	1	1
PXK	chr3:58381886-58382149	chr3:58385455-58385830	1	1	1	1
SYNPO	chr5:149983809-149985448	chr5:150007697-150010012	1	1	1	1
PCDHGC3	chr5:140848550-140849495	chr5:140850431-140852490	1	1	0	1
PCDHGC4	chr5:140848550-140849495	chr5:140850431-140852490	1	1	0	1
PCDHGC5	chr5:140848550-140849495	chr5:140850431-140852490	1	1	0	1
AF439717	chr2:241639678-241640068	chr2:241651378-241652614	1	1	1	1
ANGPTL4	chr19:8333387-8334194	chr19:8334665-8335852	1	1	1	1
MMP14	chr14:22375270-22376772	chr14:22384905-22385158	1	1	1	1
SEC23IP	chr10:121641417-121642598	chr10:121656267-121656598	1	1	1	1
APEG1	chr2:220020660-220022383	chr2:220038586-220038902	1	1	1	1
PRG1	chr10:70523254-70523541	chr10:70529636-70529946	1	1	1	1
PPP1R1B	chr17:35036391-35038414	chr17:35046310-35047827	1	1	1	1
AK128099	chr19:40588161-40588521	chr19:40597045-40597376	1	1	1	1
AK097851	chr16:87312335-87313325	chr16:87313673-87314624	1	1	1	1
NF2	chr22:28328798-28330222	chr22:28338095-28338422	1	1	1	1
NF1	chr17:26445739-26447124	chr17:26619638-26620007	0	1	1	1
KCNK13	chr14:89597532-89598546	chr14:89659667-89659998	1	1	1	1
BLM	chr15:89060973-89061988	chr15:89157775-89158141	1	1	1	1
BLK	chr8:11441767-11442098	chr8:11458566-11460229	1	1	1	1
C7orf26	chr7:6595648-6596825	chr7:6613471-6614795	1	1	1	1
ZNF358	chr19:7485774-7487349	chr19:7489982-7491980	1	1	1	1
GPRC5A	chr12:12934207-12935867	chr12:12957145-12957454	1	1	1	1
GPRC5C	chr17:69938352-69940806	chr17:69952400-69952738	1	1	1	1
GARNL4	chr17:2687892-2688220	chr17:2702675-2704212	1	1	1	1
C20orf18	chr20:336384-337903	chr20:350536-351114	1	1	1	1
ABTB1	chr3:128873703-128875244	chr3:128878338-128879015	1	1	1	0
LEPR	chr1:65657894-65659338	chr1:65763291-65764721	1	1	1	1
AK098354	chr14:104931932-104933043	chr14:104935317-104936361	1	1	1	1
C14orf151	chr14:104226032-104227195	chr14:104238219-104239362	1	1	1	1
BC058819	chr19:57564694-57565227	chr19:57569209-57569601	1	1	1	1
LOC144097	chr11:63336835-63338561	chr11:63345596-63345949	1	1	1	1
DDX55	chr12:122652079-122652890	chr12:122655656-122655849	1	1	1	1
USF2	chr19:40449788-40453444	chr19:40459044-40459348	1	1	1	1
FBXO28	chr1:222397054-222397446	chr1:222403623-222403972	1	1	1	1
CRHR1	chr17:41217136-41218792	chr17:41264849-41265157	1	1	1	1
CHX10	chr14:73775739-73777932	chr14:73793743-73795210	1	1	1	1
IQGAP2	chr5:75791139-75791396	chr5:76003210-76003571	1	1	1	1
FAM77D	chr8:63323134-63324802	chr8:63646283-63646558	1	1	1	1
POU2F3	chr11:119615622-119616818	chr11:119660031-119660333	1	1	1	1
PCCB	chr3:137451429-137452199	chr3:137461519-137461859	1	1	1	1
FCHO1	chr19:17735961-17736318	chr19:17742047-17742399	1	1	1	1
C2orf34	chr2:44589677-44590024	chr2:44658159-44658457	1	1	1	1
PCDHGB6	chr5:140848550-140849495	chr5:140850431-140852490	1	1	0	1
PCDHGB5	chr5:140848550-140849495	chr5:140850431-140852490	1	1	0	1
JMJD1A	chr2:86521319-86522971	chr2:86536112-86536394	1	1	1	1
AK126656	chr3:185535051-185537466	chr3:185537813-185539892	1	1	1	1
PCDHGA8	chr5:140848550-140849495	chr5:140850431-140852490	1	1	0	1
PCDHGA9	chr5:140848550-140849495	chr5:140850431-140852490	1	1	0	1
PCDHGA6	chr5:140848550-140849495	chr5:140850431-140852490	1	1	0	1
PCDHGA4	chr5:140848550-140849495	chr5:140850431-140852490	1	1	0	1
PCDHGA5	chr5:140848550-140849495	chr5:140850431-140852490	1	1	0	1
C10orf9	chr10:35784442-35784836	chr10:35820397-35820727	0	1	1	1
SS18L1	chr20:60151151-60153372	chr20:60154565-60155331	1	1	1	1
AK127527	chr20:61462321-61463808	chr20:61467904-61468742	1	1	1	1
ZNF407	chr18:70533588-70533946	chr18:70903998-70904794	1	0	0	1
AF418289	chr17:71096463-71097674	chr17:71117376-71117662	1	1	1	1
GYLTL1B	chr11:45899532-45902354	chr11:45903172-45903467	1	1	1	1
PRDM2	chr1:13898467-13899746	chr1:14018862-14019168	1	1	1	1
ZNF365	chr10:63797674-63798004	chr10:64097672-64097907	1	1	1	1
DRD4	chr11:626043-628463	chr11:629377-630678	1	1	1	1
MGC33556	chr1:44945458-44945755	chr1:44961642-44963993	1	1	1	1
MYC	chr8:128816694-128817025	chr8:128817383-128820681	0	1	1	1
ENTPD6	chr20:25123769-25125520	chr20:25141739-25142090	1	1	1	1
ENTPD1	chr10:97461325-97461534	chr10:97596057-97596475	1	1	1	1
BC056409	chr17:46161814-46162057	chr17:46164258-46164650	1	0	1	1
PILRA	chr7:99817123-99817909	chr7:99833861-99834616	1	1	1	1
AK094289	chr19:18667358-18668209	chr19:18668676-18669483	1	1	1	1
KIF3B	chr20:30328493-30329580	chr20:30344099-30344332	1	1	1	1
BC110459	chr6:41854982-41857259	chr6:41861843-41863743	1	1	1	1
TMEFF1	chr9:102341083-102341950	chr9:102376398-102376627	1	1	1	1
AK123473	chr6:87921237-87922361	chr6:87959690-87959980	1	1	1	1
RUTBC3	chr22:39127378-39127736	chr22:39133696-39134326	1	1	1	0
RUTBC1	chr17:2185965-2188206	chr17:2227242-2228043	1	1	1	1
CCDC27	chr1:3658634-3658959	chr1:3677998-3679281	1	1	1	1
AKAP9	chr7:91407467-91408592	chr7:91493962-91494837	1	1	1	1
KIAA0523	chr17:5913871-5915556	chr17:5924400-5925526	1	1	1	1
IFNAR2	chr21:33523404-33525040	chr21:33558303-33558984	1	1	1	1
M-RIP	chr17:16886211-16886453	chr17:16886853-16887735	1	1	1	1
IRAK2	chr3:10181062-10182347	chr3:10216786-10217138	1	1	1	1
WDR6	chr3:49018303-49018680	chr3:49019143-49020872	0	1	1	1
WDR5	chr9:135990214-135991995	chr9:135995658-135995981	1	1	1	1
DYSF	chr2:71685839-71686103	chr2:71697928-71698279	1	1	1	1
GATA4	chr8:11598209-11599304	chr8:11602718-11604505	1	1	1	1
CCND1	chr11:69164796-69167859	chr11:69171033-69171295	1	1	1	1
TNNT3	chr11:1903947-1904613	chr11:1906753-1907966	1	0	1	1
SOX11	chr2:5748857-5751541	chr2:5753258-5755149	1	1	1	1
SOX12	chr20:252930-254025	chr20:254399-256125	1	1	1	1
BC111489	chr3:14418629-14419626	chr3:14422754-14423105	1	1	1	1
PDLIM4	chr5:131620341-131621704	chr5:131634744-131636338	1	0	1	1
ZDHHC8	chr22:18498580-18499726	chr22:18501143-18501857	1	1	1	0
C1orf145	chr1:226461971-226462646	chr1:226466041-226468677	1	1	1	1
C1orf146	chr1:92455912-92456421	chr1:92479504-92479800	1	1	1	1
KLHL26	chr19:18608198-18609435	chr19:18639327-18640840	1	1	1	0
TMEM85	chr15:32304326-32305189	chr15:32307185-32307504	1	1	1	1
SMO	chr7:128615084-128616633	chr7:128639205-128639497	1	1	1	1
LTB4R	chr14:23849627-23850966	chr14:23852876-23853158	1	1	1	1
TAF15	chr17:31159984-31161093	chr17:31181131-31181370	1	1	1	1
NDUFV3	chr21:43185521-43187190	chr21:43197147-43197465	1	1	1	0
PSMD7	chr16:72887675-72889180	chr16:72890154-72890424	1	1	1	1
C2orf18	chr2:26840169-26841294	chr2:26856141-26856426	1	1	1	1
IL17R	chr22:15945453-15947092	chr22:15969225-15970935	1	1	1	1
WDR60	chr7:158348729-158349573	chr7:158356959-158357256	1	1	1	1
TAF1B	chr2:9900331-9901433	chr2:9916194-9916496	1	1	1	1
GPR158	chr10:25504681-25505914	chr10:25901291-25901660	1	1	1	1
FAM89B	chr11:65093345-65094760	chr11:65097997-65099064	1	1	1	1
TM4SF5	chr17:4621666-4622836	chr17:4632392-4633245	1	1	1	1
HSD17B2	chr16:80632901-80633281	chr16:80678740-80679011	1	1	1	0
HGS	chr17:77260800-77262605	chr17:77279278-77279645	1	1	1	1
RTN2	chr19:50692134-50692696	chr19:50693489-50694533	1	1	1	1
R3HDM1	chr2:136145597-136145917	chr2:136185432-136185776	1	1	1	1
ACTR6	chr12:99117360-99118365	chr12:99120710-99121075	1	1	1	1
PSKH1	chr16:66498922-66499232	chr16:66519789-66520090	1	1	1	1
ELMO3	chr16:65789538-65791658	chr16:65795185-65795513	1	1	1	1
PRKCBP1	chr20:45380462-45381343	chr20:45382387-45382773	1	1	1	1
GLT1D1	chr12:127903414-127904914	chr12:127982114-127982707	1	1	1	1
MRAS	chr3:139549054-139550891	chr3:139564401-139564661	1	1	1	1
SARM1	chr17:23722357-23724097	chr17:23735297-23736312	1	1	1	1
GNL3L	chrX:54572662-54573094	chrX:54573479-54574162	1	1	1	1
WDR20	chr14:101697437-101697785	chr14:101746816-101747058	1	1	1	0
ASCL1	chr12:101874144-101874865	chr12:101875363-101876648	1	1	1	1
HKR1	chr19:42516162-42517691	chr19:42543796-42543987	0	1	1	1
LOXL1	chr15:72005576-72007914	chr15:72017622-72017905	1	1	1	1
APOC2	chr19:50143186-50143574	chr19:50143922-50144772	1	1	1	1
APOC1	chr19:50109276-50109944	chr19:50111134-50111502	1	1	1	1
POU6F2	chr7:39189451-39189788	chr7:39345665-39346098	1	0	1	1
KIAA1411	chr6:71179260-71180946	chr6:71325008-71325214	1	1	1	1
CALM3	chr19:51795485-51797670	chr19:51799875-51800188	1	1	1	0
BC085605	chrX:109131872-109133678	chrX:109203866-109204171	1	1	1	1
TINAGL1	chr1:31813621-31815663	chr1:31824314-31825755	1	1	0	1
DOCK11	chrX:117513155-117514475	chrX:117570650-117570854	1	1	1	1
SEC23B	chr20:18435955-18436818	chr20:18471514-18471816	1	1	1	0
SNX10	chr7:26297818-26298692	chr7:26345745-26345955	1	1	1	1
AJ301562	chr8:11234362-11234946	chr8:11241969-11243146	1	1	1	1
ICAM1	chr19:10241498-10243037	chr19:10257852-10259151	1	1	1	1
CTDSP1	chr2:218971315-218974736	chr2:218977325-218979944	1	1	1	1
LY6E	chr8:144170173-144172225	chr8:144173352-144174771	1	1	1	1
RABGEF1	chr7:65842314-65844229	chr7:65864896-65865274	1	1	1	1
LOC388595	chr1:15941341-15941854	chr1:15946825-15947112	1	0	1	1
UST	chr6:149109118-149111435	chr6:149217799-149218152	1	1	1	1
TMTC2	chr12:81604592-81606005	chr12:82040324-82040717	1	1	1	1
CDH15	chr16:87764943-87766125	chr16:87785548-87787305	1	1	1	1
MAP4K4	chr2:101679550-101681582	chr2:101794043-101794411	1	1	1	1
NEFH	chr22:28195962-28197017	chr22:28205680-28207620	1	1	1	1
EIF4EBP1	chr8:38006279-38008159	chr8:38033732-38034035	1	1	1	0
GAA	chr17:75689170-75690680	chr17:75692996-75693836	1	1	1	1
NRGN	chr11:124114371-124115738	chr11:124120073-124120957	1	1	1	0
XYLT2	chr17:45777926-45779308	chr17:45783201-45783834	1	1	1	1
TFCP2	chr12:50070991-50072417	chr12:50104335-50105289	1	1	1	1
KHK	chr2:27161459-27163760	chr2:27170287-27171027	1	1	1	0
ZNF662	chr3:42922113-42923449	chr3:42926768-42927152	1	1	0	1
SCAMP5	chr15:73074275-73075877	chr15:73097629-73097804	1	0	1	1
TSPAN9	chr12:3056508-3057369	chr12:3178880-3180671	1	1	1	1
TDP1	chr14:89492027-89492803	chr14:89543616-89543979	1	1	1	1
SCOC	chr4:141491882-141492170	chr4:141513547-141514854	1	1	1	1
L3MBTL2	chr22:39930712-39931854	chr22:39947292-39947623	1	1	1	1
RPS3	chr11:74787886-74788936	chr11:74789289-74789654	1	1	1	1
STAG2	chrX:122921345-122923550	chrX:123004682-123004957	1	1	1	1
DSTN	chr20:17497935-17499326	chr20:17507178-17507425	1	1	1	1
EHD3	chr2:31310280-31311236	chr2:31329268-31329566	1	1	0	1
RSAFD1	chr7:66121414-66121776	chr7:66312750-66313125	1	1	1	1
SYDE1	chr19:15080599-15082474	chr19:15084908-15085727	1	1	1	1
XKR7	chr20:30019160-30020697	chr20:30045936-30048469	1	1	1	1
ARPP-21	chr3:35655826-35656572	chr3:35773614-35773970	1	1	1	1
RAB37	chr17:70240310-70240657	chr17:70244138-70245243	1	1	1	1
PDIA5	chr3:124312196-124312436	chr3:124314207-124314527	1	1	0	1
ARMC5	chr16:31376775-31379181	chr16:31382740-31383904	1	1	1	1
ARMC2	chr6:109352274-109352636	chr6:109358625-109358989	1	1	1	1
AX775797	chr5:180582206-180584310	chr5:180593730-180595195	1	1	1	1
BC062354	chr17:72375564-72378416	chr17:72394286-72394491	1	1	1	1
RCD-8	chr16:66463538-66465136	chr16:66473333-66473657	1	1	1	0
FLJ20245	chr9:139291839-139293879	chr9:139294631-139295745	1	1	1	0
IRX5	chr16:53521320-53523153	chr16:53524444-53525027	1	1	1	1
IRX1	chr5:3648355-3650317	chr5:3652618-3654383	1	1	1	1
ZDHHC18	chr1:27025183-27026659	chr1:27053810-27054058	1	0	1	1
TP53I13	chr17:24918146-24920635	chr17:24923666-24924599	1	1	1	1
TCIRG1	chr11:67571409-67571906	chr11:67572961-67574320	1	1	1	1
CENTB1	chr17:7180152-7180836	chr17:7195328-7196729	1	1	1	1
AK131389	chr15:39656717-39656982	chr15:39658642-39658925	1	1	1	1
AIG1	chr6:143444380-143444734	chr6:143487207-143487566	1	1	1	1
CALB2	chr16:69949487-69950554	chr16:69981321-69981551	1	1	1	1
NOSTRIN	chr2:169351146-169351483	chr2:169394329-169394640	1	1	1	1
TBL3	chr16:1961497-1962855	chr16:1968028-1970020	1	1	1	1
PDE8A	chr15:83412482-83412626	chr15:83443454-83443819	1	1	1	1
PDE8B	chr5:76541028-76542954	chr5:76707160-76707538	1	1	1	1
DBH	chr9:135494446-135494586	chr9:135513090-135514375	1	1	0	1
PINK1	chr1:20832372-20833079	chr1:20844501-20844844	1	1	1	1
TCF7	chr5:133477742-133479649	chr5:133500915-133501177	1	1	1	1
TCF1	chr12:119900503-119901267	chr12:119910881-119911946	1	1	0	1
STK32B	chr4:5103179-5104759	chr4:5243310-5243611	1	1	1	1
NXPH1	chr7:8439195-8442117	chr7:8643472-8643740	1	1	1	1
ISLR2	chr15:72208782-72210193	chr15:72212416-72214251	1	0	1	1
NXPH4	chr12:55895777-55897682	chr12:55904515-55905790	1	1	1	1
FLJ20859	chr14:20527658-20528214	chr14:20534765-20535145	1	1	0	1
RPS6KB2	chr11:66951900-66952902	chr11:66958986-66959327	1	1	1	1
CR613766	chr22:31526686-31528797	chr22:31580358-31580825	1	1	1	1
QTRTD1	chr3:115257687-115258637	chr3:115263615-115263994	1	1	1	1
ASL	chr7:65177560-65178931	chr7:65191388-65191761	1	1	1	1
SAPS3	chr11:67984085-67985953	chr11:68047451-68047717	1	1	1	0
PCBD2	chr5:134267918-134269078	chr5:134319018-134319358	1	1	1	1
BC041364	chr7:6716139-6716445	chr7:6735556-6736795	1	1	1	1
OTUB1	chr11:63509768-63511201	chr11:63512206-63512575	1	1	1	1
OTUB2	chr14:93561835-93563278	chr14:93574579-93574882	1	0	1	1
CROCC	chr1:17127405-17127651	chr1:17159422-17160291	1	1	1	1
BC110458	chr6:41854982-41857259	chr6:41861843-41863743	1	1	1	1
APOE	chr19:50100587-50101882	chr19:50102699-50104610	0	1	1	1
FLJ14981	chr19:4294008-4295306	chr19:4309274-4309560	1	1	1	1
CR936765	chr20:25123769-25125520	chr20:25141739-25142090	1	1	1	1
PRMT8	chr12:3469561-3472420	chr12:3531595-3532503	1	1	1	1
KIF5C	chr2:149348733-149350973	chr2:149587397-149587677	1	1	1	1
ACADS	chr12:119647494-119648627	chr12:119661125-119661715	1	1	1	1
IFNGR2	chr21:33696591-33698394	chr21:33723480-33723763	1	0	1	1
TDRD10	chr1:152740851-152742028	chr1:152759953-152760693	1	1	1	1
MGC52498	chr1:52871093-52872268	chr1:52900861-52901787	1	1	1	1
ACAD9	chr3:130080519-130081413	chr3:130083885-130084503	1	1	1	1
CYP2E1	chr10:135190761-135192643	chr10:135200272-135200607	1	1	1	1
C10orf47	chr10:11941740-11942341	chr10:11951296-11952604	1	1	1	1
ADAMTS19	chr5:128824439-128825387	chr5:129031039-129031324	1	1	1	1
MLC1SA	chr12:54832288-54832876	chr12:54837061-54838982	1	1	1	1
SLC6A19	chr5:1265544-1266513	chr5:1274473-1274713	1	0	1	1
KIAA1328	chr18:32901169-32901598	chr18:33001542-33001873	1	0	1	1
GLT25D1	chr19:17527102-17528001	chr19:17548853-17549703	1	1	1	0
EYA2	chr20:44989223-44989587	chr20:45163243-45163540	1	1	1	1
SMARCB1	chr22:22458713-22459689	chr22:22465359-22466040	1	1	1	1
KIAA0329	chr14:101898480-101900009	chr14:102034219-102035034	1	1	1	1
MAFF	chr22:36927420-36929561	chr22:36940188-36941930	1	1	1	1
BX537532	chrX:56773205-56773473	chrX:56779259-56779590	1	1	1	1
EEF1G	chr11:62097375-62098661	chr11:62099277-62099583	1	1	1	1
C20orf160	chr20:30066259-30066526	chr20:30069728-30071193	0	1	1	1
KREMEN2	chr16:2952981-2955610	chr16:2957126-2957981	1	1	1	1
SCD	chr10:102096216-102098565	chr10:102110283-102110616	1	1	1	1
RHOQ	chr2:46622297-46624485	chr2:46630618-46630871	1	1	1	1
NHN1	chr16:87204527-87205518	chr16:87206849-87207122	1	1	1	1
ACO2	chr22:40236051-40236320	chr22:40242806-40243002	1	1	1	1
ITM2C	chr2:231436725-231439181	chr2:231449619-231452415	1	1	1	1
AF318337	chr13:44838778-44839062	chr13:44863202-44863761	1	1	1	1
ZNF628	chr19:60679031-60681252	chr19:60684827-60686079	1	1	1	1
ALAS1	chr3:52206506-52207725	chr3:52216452-52216744	1	1	1	1
AK022255	chr8:142248371-142248701	chr8:142249479-142250377	1	1	1	1
ADK	chr10:75670951-75671225	chr10:76003815-76004101	1	1	1	1
DECR2	chr16:391524-392096	chr16:394834-395217	1	1	1	1
JUNB	chr19:12762766-12764333	chr19:12764728-12765913	1	1	1	1
KLB	chr4:39121164-39121367	chr4:39124587-39125615	1	1	1	0
TRAF7	chr16:2144720-2146439	chr16:2161007-2161574	1	1	1	1
TSC2	chr16:2060357-2060646	chr16:2070183-2070977	1	1	1	1
HSPC196	chr11:60885361-60886665	chr11:60890350-60891264	1	1	1	1
C9orf58	chr9:132961101-132962552	chr9:132975967-132976767	1	1	1	1
HIP1R	chr12:121885156-121887106	chr12:121908516-121908939	1	1	1	0
NR1H2	chr19:55570871-55572162	chr19:55576888-55577655	1	1	1	1
PPARG	chr3:12371579-12371762	chr3:12390580-12390850	1	1	1	1
TNFSF12	chr17:7392442-7393630	chr17:7396603-7396874	1	1	1	1
DYRK3	chr1:204874872-204876185	chr1:204924185-204925910	1	1	1	1
LOC115098	chr19:17906763-17907010	chr19:17913794-17915857	1	1	1	1
RGMB	chr5:98132445-98134220	chr5:98136625-98138297	1	1	1	1
NR2F2	chr15:94674676-94679145	chr15:94681271-94681635	1	1	1	1
RIMS1	chr6:72652581-72653614	chr6:72874404-72874659	1	1	1	1
C10orf68	chr10:32986375-32986587	chr10:33127171-33127480	1	1	1	1
CTTN	chr11:69921616-69923449	chr11:69940628-69941201	1	1	1	1
PLCG2	chr16:80369800-80370956	chr16:80484165-80484950	1	1	1	1
LPIN1	chr2:11803247-11804943	chr2:11879448-11879792	1	1	1	1
TNFRSF19L	chr11:72764449-72765954	chr11:72782073-72782331	1	1	1	1
KLHDC7B	chr22:49332020-49333880	chr22:49334184-49334501	1	1	1	1
CR749856	chr19:57722015-57723413	chr19:57730613-57731816	1	1	1	1
NUP35	chr2:183697040-183697847	chr2:183712216-183712550	0	1	1	1
ZNF544	chr19:63431437-63432736	chr19:63460687-63460919	1	1	1	1
SLC1A4	chr2:65069014-65069593	chr2:65069905-65070881	1	1	1	0
EIF3S9	chr7:2360015-2361887	chr7:2384393-2384707	1	0	1	1
DHTKD1	chr10:12150390-12151450	chr10:12156981-12157321	1	1	1	1
DHRS2	chr14:23175359-23175811	chr14:23176439-23176735	1	1	1	1
CCRN4L	chr4:140155999-140156984	chr4:140166837-140167229	1	1	1	1
DIXDC1	chr11:111312694-111313491	chr11:111352599-111353943	1	1	1	1
CEACAM5	chr19:46909911-46911679	chr19:46916415-46916698	1	1	1	1
DKFZP686A01247	chr4:41055871-41058144	chr4:41187993-41188306	1	1	1	1
AJ271747	chr19:10651353-10655484	chr19:10658228-10659220	1	1	1	1
AMOTL1	chr11:94140583-94142150	chr11:94194265-94194541	1	1	1	1
AK128056	chr12:47974830-47976091	chr12:47976563-47977844	1	1	0	1
ALOX12	chr17:6839649-6840818	chr17:6849746-6850122	1	1	1	1
INPPL1	chr11:71612226-71614064	chr11:71625788-71629277	1	1	1	1
ADCK5	chr8:145567862-145569784	chr8:145584664-145584897	1	1	1	1
SEC22L2	chr3:124403249-124403680	chr3:124458012-124458364	1	1	1	1
RP13-360B22.2	chrX:109131872-109133678	chrX:109203866-109204171	1	1	1	1
SH3BGR	chr21:39784891-39785202	chr21:39805151-39805529	1	1	1	1
PRPF31	chr19:59309586-59311248	chr19:59323086-59324302	1	1	1	1
NUP214	chr9:132990220-132991557	chr9:133012376-133012735	1	1	1	1
EVX1	chr7:27248488-27249736	chr7:27251843-27252561	1	1	1	1
SETD8	chr12:122434231-122435070	chr12:122438849-122440872	1	1	1	1
BC027909	chr1:226461971-226462646	chr1:226466041-226468677	1	1	1	1
KIAA1794	chr15:87587537-87588684	chr15:87598204-87598421	1	1	1	1
BC012758	chr1:226741216-226742410	chr1:226748773-226749358	1	1	1	0
FAM38A	chr16:87312335-87313325	chr16:87313673-87314624	1	1	1	1
LOC138046	chr8:85257360-85258605	chr8:85384946-85385597	1	1	1	1
FARS2	chr6:5446979-5447244	chr6:5605778-5606093	1	1	1	1
SCPEP1	chr17:52418307-52418665	chr17:52431195-52431565	1	1	1	1
AK124119	chr9:139793097-139793482	chr9:139803825-139804172	1	1	1	1
MAST2	chr1:46169961-46170237	chr1:46212368-46212788	1	1	1	1
PCDHGA11	chr5:140848550-140849495	chr5:140850431-140852490	1	1	0	1
PCDHGA12	chr5:140848550-140849495	chr5:140850431-140852490	1	1	0	1
AK172747	chr12:51726496-51728437	chr12:51733655-51735091	1	1	1	1
LCK	chr1:32513060-32514139	chr1:32514826-32515169	1	1	1	1
C14orf50	chr14:64096148-64096378	chr14:64113537-64113830	1	1	1	1
ZNF559	chr19:9295278-9296325	chr19:9296842-9297050	1	1	1	1
UBE3C	chr7:156639167-156639565	chr7:156656499-156656858	1	1	1	1
BC019341	chr5:134014564-134014781	chr5:134035847-134036082	1	1	1	1
CR592856	chr20:1046768-1048043	chr20:1050662-1050909	1	1	1	1
SDC2	chr8:97574856-97576815	chr8:97671000-97671357	1	1	0	1
SGCA	chr17:45599083-45599328	chr17:45604685-45605027	1	1	1	1
CNKSR2	chrX:21301730-21303541	chrX:21381694-21381887	1	1	1	1
TBC1D13	chr9:130588701-130589995	chr9:130607277-130608235	1	1	1	1
TBC1D17	chr19:55071166-55073748	chr19:55082361-55084119	1	1	1	1
TBC1D14	chr4:7039229-7040220	chr4:7063922-7064258	1	1	1	1
TITF1	chr14:36057203-36057864	chr14:36058253-36059587	1	1	1	1
C21orf63	chr21:32705644-32707250	chr21:32764718-32765049	1	1	1	1
FAM83F	chr22:38720095-38722250	chr22:38723174-38723950	1	1	1	1
VKORC1L1	chr7:64974932-64976629	chr7:65005966-65006274	1	1	1	1
DGKA	chr12:54611149-54612445	chr12:54624455-54624738	1	1	1	1
DGKD	chr2:233926652-233928918	chr2:234042630-234043026	1	1	1	1
CNP	chr17:37371674-37374578	chr17:37379093-37380042	1	1	1	1
TXNDC11	chr16:11742681-11743309	chr16:11743620-11744860	1	1	1	1
C1orf94	chr1:34414736-34416019	chr1:34455172-34455504	1	1	1	1
SEMA4B	chr15:88528502-88529638	chr15:88544881-88546669	1	1	1	1
BYSL	chr6:41996443-41997654	chr6:42007397-42009092	1	1	1	1
SQRDL	chr15:43713819-43714925	chr15:43738462-43739004	1	1	1	1
AK090466	chr1:20844501-20844844	chr1:20851156-20852179	1	1	1	1
CNDP2	chr18:70313827-70315139	chr18:70338756-70339228	1	1	0	1
KCNQ5	chr6:73387362-73389482	chr6:73924057-73924855	1	1	1	1
FLJ38964	chr14:22422097-22422349	chr14:22425452-22426669	1	1	1	1
KCTD15	chr19:38978342-38981392	chr19:38988733-38988899	1	1	1	1
HTRA1	chr10:124210768-124211838	chr10:124240954-124241220	1	1	1	1
SNX11	chr17:43539183-43540710	chr17:43547156-43547511	1	1	1	1
ARID5A	chr2:96565539-96568104	chr2:96578701-96580291	1	1	1	1
LAPTM4B	chr8:98857048-98858035	chr8:98931052-98931327	1	1	1	1
KIAA0649	chr9:137510422-137511396	chr9:137511722-137513007	1	1	1	1
SIM2	chr21:36992194-36995891	chr21:37003035-37003786	1	1	1	1
EXOC6	chr10:94597656-94598701	chr10:94761055-94761267	1	1	1	1
USP29	chr19:62321938-62322858	chr19:62323176-62323513	1	1	1	1
RAMP1	chr2:238432332-238433553	chr2:238467586-238467948	1	1	1	1
HAGHL	chr16:716248-716632	chr16:717007-719548	1	1	1	1
HNRPM	chr19:8415260-8416776	chr19:8441472-8441726	1	1	1	1
PLEKHA5	chr12:19319435-19319772	chr12:19355159-19355555	1	1	1	1
TRIB1	chr8:126510567-126512896	chr8:126514763-126515114	1	0	1	1
DHX35	chr20:37023595-37024935	chr20:37085620-37085933	1	1	0	1
CLEC11A	chr19:55918218-55919596	chr19:55919960-55921103	1	1	1	1
SUPT6H	chr17:24012809-24013891	chr17:24035269-24035841	1	1	1	1
CILP2	chr19:19509910-19510970	chr19:19511548-19512770	1	1	1	1
ZNF507	chr19:37528057-37529113	chr19:37559154-37559491	1	1	1	1
GREB1	chr2:11597407-11598461	chr2:11642154-11642479	0	1	1	1
CNNM2	chr10:104667668-104668606	chr10:104677252-104677538	1	1	1	1
PIP5K1B	chr9:70509403-70511081	chr9:70584331-70585208	1	1	1	1
PHF16	chrX:46656126-46658044	chrX:46736459-46736775	1	1	1	1
SLC5A1	chr22:30783075-30783402	chr22:30786407-30786707	1	1	1	1
SLC5A5	chr19:17843577-17845199	chr19:17854982-17855822	1	1	1	1
SLC2A4RG	chr20:61837606-61842967	chr20:61843806-61844506	1	1	1	1
NR4A3	chr9:101623592-101624360	chr9:101630321-101631342	1	1	1	1
CASC3	chr17:35573174-35573973	chr17:35575604-35575793	1	1	1	1
C20orf108	chr20:54366701-54368383	chr20:54373502-54373862	1	1	1	1
SLC6A6	chr3:14418629-14419626	chr3:14422754-14423105	1	1	1	1
DDX19-DDX19L	chr16:68913682-68913985	chr16:68962334-68962659	1	1	1	1
TMOD1	chr9:99377005-99377336	chr9:99395349-99396083	1	1	1	1
C8orf31	chr8:144197782-144198103	chr8:144199417-144199692	1	1	1	1
ZIC2	chr13:99430823-99433547	chr13:99435135-99435993	1	1	1	1
MAPRE3	chr2:27046443-27047970	chr2:27100542-27101132	1	1	1	0
GUCY1B3	chr4:156899357-156900194	chr4:156927404-156927760	1	1	0	1
EPHB3	chr3:185761928-185763529	chr3:185768835-185770177	1	1	1	1
EPHB1	chr3:136064585-136064968	chr3:136374749-136375048	1	1	1	1
EPHB6	chr7:142261897-142264054	chr7:142275245-142275557	1	1	1	1
DNAJC5G	chr2:27351459-27352263	chr2:27353073-27353417	1	1	1	1
TP53INP2	chr20:32755228-32757419	chr20:32760052-32762538	1	1	1	1
MDFI	chr6:41712743-41713305	chr6:41713699-41714684	1	1	1	1
GSDMDC1	chr8:144711273-144712284	chr8:144713454-144714464	1	1	1	1
BSPRY	chr9:115150257-115150541	chr9:115151652-115152439	1	1	1	1
AK128185	chr10:6368290-6368514	chr10:6412140-6412462	1	1	1	1
CR607567	chr1:163865953-163867553	chr1:163883450-163883823	1	1	1	1
KCNS3	chr2:17922412-17922659	chr2:17923031-17924433	1	1	1	1
GRK5	chr10:120955940-120957433	chr10:121004077-121004350	1	1	1	1
MGC50811	chr2:218929593-218930119	chr2:218939045-218939251	1	1	1	1
NELL1	chr11:20646854-20647876	chr11:20785430-20785748	1	1	1	1
PRDM12	chr9:132528560-132531344	chr9:132545908-132547810	1	1	1	1
ZNF526	chr19:47415503-47416818	chr19:47422054-47423343	1	1	1	1
STEAP3	chr2:119697186-119698643	chr2:119714169-119714547	1	1	1	1
DPY19L3	chr19:37587598-37589345	chr19:37634840-37635118	1	1	1	1
2007-09-07	chr7:35806690-35808124	chr7:35828161-35828494	1	1	1	1
FKBP6	chr7:72359892-72360767	chr7:72364115-72365099	1	1	1	1
HES3	chr1:6224955-6225305	chr1:6226058-6228763	1	1	1	1
IL21R	chr16:27337035-27337368	chr16:27345942-27346307	1	1	1	1
ATP6V1A	chr3:114947266-114949400	chr3:114990136-114990414	1	1	1	1
RASL10B	chr17:31082226-31083559	chr17:31085057-31085363	1	1	1	1
C12orf34	chr12:108687610-108688302	chr12:108690897-108691667	1	1	1	1
C12orf35	chr12:32003374-32004153	chr12:32033975-32034716	1	1	1	1
EMX1	chr2:72996464-72999565	chr2:73000912-73002689	1	1	1	1
ARNT2	chr15:78483093-78484564	chr15:78549262-78549854	1	1	1	1
ZNRF1	chr16:73589807-73591659	chr16:73680721-73681045	1	1	1	1
AK126926	chr9:139116875-139117172	chr9:139120941-139121801	1	1	1	0
GPX3	chr5:150379682-150381217	chr5:150387596-150388499	1	1	1	1
FLNB	chr3:58070695-58071118	chr3:58074176-58074527	1	1	1	1
FLNC	chr7:128257147-128258855	chr7:128264690-128265015	1	1	1	1
PRDM8	chr4:81336927-81338814	chr4:81341405-81343634	1	1	1	1
PSAT1	chr9:80119676-80120126	chr9:80124387-80124831	1	1	1	1
FAM109B	chr22:40799667-40800778	chr22:40804966-40806246	1	1	1	1
FLJ40125	chr19:50692134-50692696	chr19:50693489-50694533	1	1	1	1
PSMD1	chr2:231629506-231630591	chr2:231720074-231720360	1	1	1	1
HERPUD1	chr16:55522493-55524104	chr16:55531414-55531804	1	1	1	1
NCK2	chr2:105726940-105728727	chr2:105875695-105876540	1	1	1	1
VMD2L1	chr19:12723195-12723809	chr19:12729192-12729973	0	1	1	1
KIRREL2	chr19:41038401-41040324	chr19:41043221-41044441	1	1	1	1
ARID1A	chr1:26894504-26896717	chr1:26952672-26952968	1	1	1	1
YEATS2	chr3:184898082-184898943	chr3:184906456-184906824	1	1	1	1
SUDS3	chr12:117298245-117299236	chr12:117316989-117317330	1	1	1	1
DKFZp547C195	chr11:116607529-116609230	chr11:116657106-116657427	1	1	1	1
PPP2R4	chr9:130912109-130914353	chr9:130941033-130942346	1	1	1	0
HAT1	chr2:172486582-172487599	chr2:172541794-172542150	1	1	1	1
CR612010	chr16:88279875-88281436	chr16:88289062-88289502	1	1	1	1
FLJ41423	chr11:45349329-45349678	chr11:45358940-45359278	1	1	1	1
TNFRSF11A	chr18:58142713-58144601	chr18:58185121-58185380	1	1	1	1
TM7SF2	chr11:64634364-64634725	chr11:64635893-64637494	1	1	1	1
MYL6	chr12:54837061-54838982	chr12:54839542-54840459	1	1	1	1
ATP2C1	chr3:132095185-132096358	chr3:132188752-132189138	1	1	1	1
MPP5	chr14:66776995-66778473	chr14:66809407-66809765	1	1	1	1
JMJD1B	chr5:137715455-137716840	chr5:137792557-137792904	1	1	1	1
SNTG1	chr8:51269902-51270265	chr8:51776989-51777234	1	1	1	1
FAAH	chr1:46631707-46631955	chr1:46632267-46633056	0	1	1	1
MAN1A2	chr1:117710246-117712178	chr1:117794404-117794748	1	1	1	1
IKBKB	chr8:42247409-42248950	chr8:42298948-42299494	1	1	1	1
HDAC11	chr3:13496074-13497549	chr3:13518063-13518362	1	1	1	1
C14orf172	chr14:103064598-103065797	chr14:103070223-103070432	1	1	1	0
BC028413	chr1:2062112-2063185	chr1:2067656-2068021	1	0	1	1
CORO2B	chr15:66657874-66659328	chr15:66781420-66781667	1	1	1	1
ARV1	chr1:229182587-229182948	chr1:229185276-229185622	1	1	1	1
SYN3	chr22:31526686-31528797	chr22:31580358-31580825	1	1	1	1
PCDHGA7	chr5:140848550-140849495	chr5:140850431-140852490	1	1	0	1
GABRB1	chr4:46727961-46729796	chr4:46980446-46981048	1	1	1	1
PDE4B	chr1:66030649-66032240	chr1:66296475-66296710	1	1	1	1
MGC71993	chr17:6856109-6856775	chr17:6858173-6859247	1	1	1	1
MAP2K3	chr17:21128085-21129245	chr17:21141313-21143361	1	1	1	1
BMPR1A	chr10:88519952-88520236	chr10:88569723-88570019	1	1	1	1
MAP2K5	chr15:65675534-65675818	chr15:65769746-65770084	1	1	1	1
MT3	chr16:55180277-55181118	chr16:55182166-55182629	1	1	1	1
AK096721	chr15:76228297-76229298	chr15:76230726-76231119	1	1	1	1
PSMF1	chr20:1046768-1048043	chr20:1050662-1050909	1	1	1	1
RYR2	chr1:235301670-235302241	chr1:235949359-235949689	1	1	1	1
GIPC3	chr19:3536106-3537179	chr19:3541189-3541412	1	1	1	0
PTMA	chr2:232281183-232284259	chr2:232285414-232285797	1	0	1	1
AK129810	chr8:39204468-39204768	chr8:39214028-39214354	1	0	1	1
DNM1	chr9:130052181-130053837	chr9:130056251-130057327	1	1	1	1
LOC124446	chr16:29880203-29881250	chr16:29891599-29893538	1	1	1	1
PHGDHL1	chr13:98650676-98651788	chr13:98678341-98678707	1	1	1	1
CFL1	chr11:65380718-65382194	chr11:65383428-65384777	1	1	1	1
RAD23A	chr19:12917150-12918759	chr19:12923445-12923721	1	1	1	1
FLJ25102	chr2:10200670-10201034	chr2:10214276-10214530	1	1	1	1
SACM1L	chr3:45705478-45706499	chr3:45732908-45733272	1	0	1	1
SPATS2	chr12:48046210-48048057	chr12:48092460-48092790	1	1	1	1
NFIA	chr1:61319799-61321148	chr1:61527297-61527593	1	1	1	1
PLEKHG1	chr6:150962075-150963839	chr6:151080394-151080713	1	1	1	1
RGS14	chr5:176721941-176723202	chr5:176730093-176731092	1	1	1	0
CCAR1	chr10:70214093-70214400	chr10:70215181-70215553	1	1	1	1
PLEKHG2	chr19:44594574-44596512	chr19:44607099-44608068	1	0	1	1
PLEKHG3	chr14:64240340-64241656	chr14:64252493-64252709	1	1	1	1
SELO	chr22:48980778-48982963	chr22:48989058-48990007	1	1	1	1
PLEKHG6	chr12:6289466-6290620	chr12:6298718-6299038	1	1	1	1
PLEKHG4	chr16:65869392-65871562	chr16:65872350-65872720	1	1	1	1
